# Supplementary material for: An Allele of Glutamate Formiminotransferase Triggers 5‐Methyl‐Tetrahydrofolate‐to‐MeFox Conversion and Facilitates Folate Biofortification in Maize
Source: Adv Sci (Weinh). 2025 Aug 21;12(42):e15082. doi: 10.1002/advs.202415082 (PMC12622545; doi:10.1002/advs.202415082)
Supplement: Supplementary file 20 — Supplemental Table 1 [file ADVS-12-e15082-s019.xls]

## Sheet: Supplementary TableS1
Supplementary Table S1. Folate profile of 09ZHN (n = 501).
09ZHN inbred lines	5-M-THF (nmol g-1 DW)
150	0.092
177	0.068
238	0.138
268	0.218
812	0.079
1323	0.283
4019	0.186
5237	0.215
8902	0.141
9642	0.279
81162	0.334
526018	0.179
04K5672	0.111
04K5702	0.059
05W002	0.176
05WN230	0.103
07KS4	0.379
18-599	0.219
384-2	0.314
4F1	0.086
975-12	0.429
B11	0.12
B110	0.258
B111	0.225
B113	0.085
B114	0.334
B73	0.113
BEM	0.283
BT1	0.163
By4839	0.102
By4944	0.042
By4960	0.153
By804	0.066
By807	0.116
By809	0.053
By813	0.067
By815	0.088
By843	0.098
By855	0.086
BZN	0.246
C8605	0.09
CA47	0.318
CF3	0.098
Chang7-2	0.265
Cheng698	0.091
CI7	0.332
CIMBL1	0.081
CIMBL10	0.149
CIMBL100	0.182
CIMBL105	0.152
CIMBL106	0.256
CIMBL113	0.103
CIMBL120	0.177
CIMBL122	0.113
CIMBL13	0.135
CIMBL138	0.088
CIMBL139	0.11
CIMBL140	0.158
CIMBL142	0.089
CIMBL144	0.091
CIMBL145	0.137
CIMBL149	0.09
CIMBL153	0.086
CIMBL154	0.165
CIMBL155	0.182
CIMBL156	0.171
CIMBL157	0.164
CIMBL16	0.172
CIMBL19	0.455
CIMBL20	0.316
CIMBL21	0.209
CIMBL23	0.118
CIMBL26	0.166
CIMBL27	0.178
CIMBL29	0.177
CIMBL3	0.172
CIMBL30	0.029
CIMBL32	0.198
CIMBL35	0.158
CIMBL38	0.218
CIMBL39	0.158
CIMBL4	0.186
CIMBL40	0.151
CIMBL42	0.12
CIMBL45	0.099
CIMBL46	0.118
CIMBL47	0.186
GEMS37	0.212
GEMS39	0.2
GEMS4	0.077
GEMS40	0.304
GEMS41	0.145
GEMS42	0.152
GEMS43	0.126
GEMS44	0.115
GEMS47	0.17
GEMS48	0.137
GEMS49	0.209
GEMS5	0.182
GEMS50	0.261
GEMS51	0.201
GEMS52	0.257
GEMS53	0.329
GEMS55	0.254
GEMS57	0.468
GEMS58	0.401
GEMS59	0.235
GEMS6	0.134
GEMS60	0.314
GEMS63	0.343
GEMS64	0.176
GEMS65	0.236
GEMS9	0.073
Gy1007	0.074
Gy1032	0.136
Gy220	0.092
Gy237	0.067
Gy246	0.088
Gy386	0.128
Gy462	0.159
Gy798	0.082
Gy923	0.112
H21	0.097
Hai1134	0.093
HB	0.203
HSBN	0.07
HTH-17	0.117
Hu803	0.115
Hua83-2	0.106
HYS	0.079
HZS	0.177
IRF314	0.104
JH59	0.135
JH96C	0.219
Ji53	0.063
Ji63	0.158
Ji842	0.281
Ji846	0.134
Ji853	0.107
Jiao51	0.137
JY01	0.577
K14	0.133
K22	0.281
L3180	0.149
LG001	0.347
Liao159	0.236
Liao5114	0.218
Liao5262	0.344
Liao5263	0.31
LK11	0.11
LXN	0.297
LY	0.541
LY042	0.322
M153	0.109
Mo17	0.088
Nan21-3	0.112
NMJT	0.043
R08	0.065
R15	0.065
R15X1141	0.084
Ry684	0.15
Ry713	0.114
Ry729	0.107
Ry732	0.044
Ry737	0.119
Shen5003	0.219
Si273	0.129
Si434	0.163
Si444	0.111
Sy1032	0.082
Sy1035	0.111
Sy1039	0.157
Sy1052	0.108
Sy1077	0.07
Sy1128	0.094
Tie7922	0.057
TT16	0.323
TX5	0.217
TY1	0.216
TY10	0.352
TY11	0.306
TY2	0.549
TY3	0.401
TY4	0.367
TY5	0.292
TY6	0.311
TY8	0.16
TY9	0.212
U8112	0.135
W138	0.049
WMR	0.062
Xi502	0.189
Xun971	0.186
XZ698	0.331
Ye107	0.218
Ye478	0.106
Ye488	0.137
Ye515	0.152
Ye52106	0.123
Ye8001	0.075
Yu87-1	0.066
Yun46	0.114
Z2018F	0.197
ZaC546	0.133
ZH68	0.186
Zheng28	0.118
Zheng29	0.149
Zheng30	0.092
Zheng32	0.156
Zheng35	0.258
Zheng58	0.304
Zheng653	0.267
Zhi41	0.164
Zhong69	0.324
Zong31	0.284
ZZ01	0.284
ZZ03	0.096
501	0.112
647	0.083
832	0.07
1462	0.122
3411	0.198
5213	0.133
7327	0.049
7381	0.054
04K5686	0.071
7884-4Ht	0.061
835a	0.101
835b	0.074
A619	0.113
B151	0.104
B77	0.106
BS16	0.133
chuan48-2	0.089
CIMBL101	0.114
CIMBL102	0.103
CIMBL104	0.168
CIMBL107	0.135
CIMBL108	0.252
CIMBL11	0.29
CIMBL110	0.207
CIMBL112	0.114
CIMBL114	0.113
CIMBL115	0.09
CIMBL116	0.052
CIMBL119	0.066
CIMBL12	0.301
CIMBL121	0.059
CIMBL123	0.198
CIMBL124	0.075
CIMBL125	0.073
CIMBL126	0.205
CIMBL127	0.146
CIMBL128	0.063
CIMBL129	0.232
CIMBL131	0.061
CIMBL132	0.161
CIMBL133	0.106
CIMBL134	0.154
CIMBL136	0.072
CIMBL137	0.049
CIMBL14	0.075
CIMBL141	0.104
CIMBL143	0.069
CIMBL146	0.08
CIMBL148	0.144
CIMBL15	0.098
CIMBL150	0.051
CIMBL151	0.051
CIMBL152	0.082
CIMBL17	0.115
CIMBL18	0.174
CIMBL2	0.145
CIMBL22	0.178
CIMBL25	0.153
CIMBL33	0.124
CIMBL34	0.093
CIMBL37	0.147
CIMBL41	0.175
CIMBL43	0.129
CIMBL44	0.071
CIMBL49	0.083
CIMBL5	0.078
CIMBL50	0.131
CIMBL51	0.318
CIMBL52	0.143
CIMBL53	0.192
CIMBL54	0.096
CIMBL55	0.232
CIMBL56	0.085
CIMBL57	0.212
CIMBL58	0.172
CIMBL59	0.131
CIMBL6	0.045
CIMBL60	0.111
CIMBL61	0.116
CIMBL62	0.134
CIMBL63	0.1
CIMBL65	0.195
CIMBL66	0.106
CIMBL67	0.116
CIMBL68	0.091
CIMBL69	0.047
CIMBL7	0.144
CIMBL70	0.079
CIMBL71	0.132
CIMBL72	0.107
CIMBL73	0.116
CIMBL74	0.127
CIMBL75	0.221
CIMBL76	0.096
CIMBL77	0.134
CIMBL78	0.136
CIMBL79	0.211
CIMBL8	0.175
CIMBL80	0.295
CIMBL81	0.336
CIMBL82	0.186
CIMBL83	0.085
CIMBL84	0.2
CIMBL85	0.142
CIMBL86	0.053
CIMBL88	0.189
CIMBL89	0.174
CIMBL9	0.134
CIMBL90	0.193
CIMBL91	0.158
CIMBL92	0.093
CIMBL93	0.05
CIMBL94	0.234
CIMBL95	0.303
CIMBL96	0.361
CIMBL97	0.199
CIMBL98	0.238
CIMBL99	0.274
CML114	0.453
CML115	0.147
CML116	0.229
CML118	0.498
CML121	0.122
CML122	0.092
CML130	0.131
CML134	0.569
CML139	0.109
CML162	0.162
CML163	0.325
CML165	0.13
CML168	0.358
CML169	0.233
CML170	0.279
CML171	0.249
CML172	0.208
CML189	0.139
CML191	0.569
CML20	0.097
CML223	0.145
CML225	0.19
CML226	0.106
CML228	0.271
CML229	0.071
CML26	0.127
CML27	0.288
CML282	0.173
CML285	0.182
CML286	0.06
CML287	0.083
CML289	0.113
CML29	0.181
CML290	0.078
CML298	0.103
CML300	0.123
CML304	0.073
CML305	0.108
CML307	0.376
CML31	0.123
CML32	0.116
CML323	0.267
CML324	0.235
CML325	0.117
CML326	0.156
CML327	0.26
CML338	0.095
CML360	0.319
CML361	0.075
CML364	0.193
CML40	0.252
CML408	0.115
CML411	0.113
CML415	0.091
CML422	0.072
CML426	0.209
CML428	0.078
CML430	0.144
CML431	0.106
CML432	0.075
CML433	0.116
CML451	0.167
CML454	0.115
CML465	0.105
CML468	0.094
CML470	0.181
CML473	0.18
CML479	0.056
CML480	0.177
CML486	0.058
CML493	0.288
CML50	0.331
CML51	0.194
CML69	0.146
D047	0.159
D863F	0.172
Dan3130	0.079
Dan340	0.403
Dan360	0.336
Dan4245	0.108
Dan598	0.227
Dan9046	0.174
DE.EX	0.079
DH29	0.118
DH3732	0.144
Dong237	0.135
Dong46	0.085
DSB	0.532
EN25	0.326
ES40	0.121
FCD0602	0.271
GEMS1	0.073
GEMS10	0.17
GEMS11	0.223
GEMS12	0.211
GEMS13	0.294
GEMS14	0.205
GEMS15	0.243
GEMS16	0.109
GEMS17	0.205
GEMS18	0.167
GEMS19	0.152
GEMS2	0.152
GEMS20	0.265
GEMS21	0.184
GEMS23	0.12
GEMS24	0.095
GEMS25	0.136
GEMS27	0.301
GEMS28	0.169
GEMS29	0.539
GEMS3	0.077
GEMS30	0.44
GEMS31	0.148
GEMS46	0.192
J4112	0.232
K12	0.156
Lv28	0.107
Lx9801	0.161
M97	0.33
MO113	0.136
NX15	0.242
P138	0.129
P178	0.089
Q1261	0.074
Qi205	0.05
Qi319	0.093
S37	0.122
SC55	0.166
Shen137	0.065
Si446	0.087
SW1611	0.103
SW92E114	0.095
Sy3073	0.084
Sy998	0.094
Sy999	0.036
Tian77	0.093
Wu109	0.028
Yu374	0.058
YZ15	0.123
Zheng22	0.094
Zi330	0.068
9782	0.148
303WX	0.131
CIMBL111	0.118
CIMBL117	0.173
CIMBL118	0.079
CIMBL130	0.051
CIMBL147	0.054
CIMBL28	0.085
CIMBL31	0.065
CIMBL48	0.138
GEMS32	0.203
GEMS33	0.18
GEMS35	0.153
GEMS36	0.153
GEMS45	0.166
GEMS54	0.354
GEMS61	0.386
GEMS62	0.232
GEMS66	0.213
IRF291	0.051
Liao138	0.36
M165	0.097
TY7	0.255
X1141P	0.141
5-M-THF, 5-methyl-tetrahydrofolate;
