# Supplementary material for: An Allele of Glutamate Formiminotransferase Triggers 5‐Methyl‐Tetrahydrofolate‐to‐MeFox Conversion and Facilitates Folate Biofortification in Maize
Source: Adv Sci (Weinh). 2025 Aug 21;12(42):e15082. doi: 10.1002/advs.202415082 (PMC12622545; doi:10.1002/advs.202415082)
Supplement: Supplementary file 21 — Supplemental Table 2 [file ADVS-12-e15082-s037.xls]

## Sheet: Supplementary Table S2
Supplementary Table S2. Folate profile of 10WY (n = 406).
10WY inbred lines	5-M-THF (nmol g-1 DW)
150	0.878
177	0.173
238	0.535
268	0.539
1323	0.371
4019	0.357
8902	0.724
9642	0.377
81162	0.494
526018	0.921
04K5702	0.263
05W002	0.368
05WN230	0.305
07KS4	0.679
18-599	0.203
384-2	0.494
4F1	0.504
975-12	0.52
B110	0.427
B111	0.099
B113	0.132
B73	0.539
BEM	0.406
By4839	0.316
By4944	0.287
By4960	0.436
By804	0.276
By807	0.317
By813	0.374
By815	0.341
By855	0.397
C8605	0.484
CA47	0.334
CF3	0.488
CIMBL1	0.292
CIMBL10	0.503
CIMBL100	0.417
CIMBL103	0.466
CIMBL105	0.5
CIMBL106	0.576
CIMBL113	0.604
CIMBL120	0.959
CIMBL122	0.517
CIMBL13	0.645
CIMBL138	0.518
CIMBL140	0.538
CIMBL142	0.592
CIMBL145	0.999
CIMBL15	0.225
CIMBL153	0.243
CIMBL154	0.566
CIMBL155	1.572
CIMBL156	0.98
CIMBL157	0.78
CIMBL16	0.649
CIMBL19	0.577
CIMBL20	1.179
CIMBL21	0.737
CIMBL23	0.583
CIMBL27	0.729
CIMBL29	1.308
CIMBL3	0.804
CIMBL30	0.328
CIMBL32	1.196
CIMBL38	0.501
CIMBL39	0.292
CIMBL4	0.984
CIMBL40	0.809
CIMBL42	0.503
CIMBL45	1.152
CIMBL46	0.321
CIMBL47	0.633
GEMS39	0.274
GEMS4	0.307
GEMS40	0.362
GEMS41	0.238
GEMS42	0.409
GEMS43	0.239
GEMS45	0.212
GEMS47	0.239
GEMS48	0.383
GEMS49	0.377
GEMS5	0.295
GEMS50	0.51
GEMS51	0.321
GEMS52	0.54
GEMS53	0.694
GEMS55	0.348
GEMS56	0.3
GEMS57	0.416
GEMS58	0.496
GEMS59	0.277
GEMS6	0.3
GEMS60	0.466
GEMS63	0.585
GEMS64	0.68
GEMS65	0.682
GEMS9	0.218
Gy1032	0.596
Gy237	0.357
Gy462	0.374
Gy923	0.405
HB	0.336
HSBN	0.174
HTH-17	0.508
HYS	0.321
IRF314	0.828
JH96C	0.523
Ji53	0.268
Ji63	0.193
Ji846	0.545
Ji853	0.411
JY01	0.394
K10	0.277
K22	0.27
L3180	0.362
LG001	0.387
Liao159	0.606
Liao5114	0.564
Liao5263	0.368
LK11	0.296
LXN	0.488
LY	0.496
LY042	0.48
M153	0.39
MN	0.279
Mo17	0.384
Nan21-3	0.533
R15X1141	0.333
Ry729	0.723
Shen135	0.237
Si273	0.302
Sy1039	0.56
Sy1052	0.548
Sy1077	0.447
Tie7922	0.162
TT16	0.57
TX5	0.53
TY10	0.505
TY11	0.359
TY2	0.498
TY3	0.509
TY4	0.656
TY5	0.374
TY6	0.511
TY8	0.321
U8112	0.623
W138	0.216
WH413	0.22
WMR	0.261
Xun971	0.421
XZ698	1.332
Yan414	0.298
Ye107	0.408
Ye478	0.612
Yu87-1	0.2
Yun46	0.815
Z2018F	0.251
ZaC546	0.406
ZB648	0.23
ZH68	0.483
Zheng28	0.55
Zheng30	0.508
Zheng32	0.58
Zheng35	0.327
Zheng58	0.75
Zheng653	0.659
Zhi41	0.711
Zhong69	0.585
Zong31	0.729
ZZ01	0.412
ZZ03	0.227
501	0.335
647	0.221
1462	0.504
5213	0.149
5311	0.183
7327	0.142
7381	0.314
7884-4Ht	0.327
835a	0.236
835b	0.245
A619	0.328
B151	0.706
BS16	0.508
Chang3	0.219
chuan48-2	0.219
CIMBL101	0.698
CIMBL102	0.249
CIMBL107	0.743
CIMBL108	0.757
CIMBL11	1.06
CIMBL110	1.183
CIMBL112	0.523
CIMBL114	0.715
CIMBL115	0.28
CIMBL116	0.674
CIMBL119	0.372
CIMBL12	0.969
CIMBL121	0.475
CIMBL123	1.446
CIMBL124	0.359
CIMBL126	0.861
CIMBL127	0.823
CIMBL128	0.666
CIMBL129	0.398
CIMBL134	1.285
CIMBL136	0.632
CIMBL137	0.426
CIMBL14	0.474
CIMBL141	0.52
CIMBL143	0.563
CIMBL146	0.515
CIMBL148	0.617
CIMBL149	0.436
CIMBL150	0.214
CIMBL151	0.267
CIMBL152	0.413
CIMBL17	0.379
CIMBL2	0.394
CIMBL25	0.661
CIMBL26	0.763
CIMBL33	1.258
CIMBL34	0.522
CIMBL43	0.284
CIMBL44	0.166
CIMBL49	0.152
CIMBL5	0.598
CIMBL50	0.583
CIMBL53	1.224
CIMBL54	0.838
CIMBL55	0.974
CIMBL56	0.432
CIMBL57	0.925
CIMBL59	0.55
CIMBL61	0.815
CIMBL62	1.654
CIMBL63	0.924
CIMBL67	0.632
CIMBL68	0.593
CIMBL69	0.639
CIMBL7	0.411
CIMBL71	0.404
CIMBL72	0.615
CIMBL73	0.651
CIMBL74	1.651
CIMBL75	1.326
CIMBL76	0.42
CIMBL77	0.295
CIMBL78	0.525
CIMBL79	0.923
CIMBL8	0.591
CIMBL80	0.777
CIMBL81	0.845
CIMBL82	0.712
CIMBL84	0.986
CIMBL85	0.712
CIMBL86	0.334
CIMBL87	1.332
CIMBL88	0.928
CIMBL89	0.543
CIMBL9	0.399
CIMBL91	0.477
CIMBL92	0.578
CIMBL93	0.088
CIMBL94	0.539
CIMBL95	1.097
CIMBL96	0.641
CIMBL97	0.316
CIMBL98	0.526
CML113	1.306
CML115	0.82
CML116	0.547
CML118	1.119
CML121	0.249
CML122	0.383
CML130	0.55
CML139	0.086
CML162	1.101
CML163	1.198
CML165	0.329
CML166	1.664
CML168	2.051
CML169	0.637
CML170	0.643
CML171	0.524
CML172	0.983
CML189	0.477
CML191	1.848
CML20	0.349
CML223	0.668
CML225	0.51
CML226	0.503
CML27	0.993
CML28	0.618
CML286	0.179
CML287	0.441
CML290	0.553
CML298	0.392
CML300	0.511
CML304	0.145
CML305	0.553
CML307	1.955
CML31	0.911
CML32	0.325
CML323	1.11
CML324	1.233
CML325	0.624
CML326	0.93
CML338	0.495
CML360	1.395
CML361	0.219
CML364	0.723
CML408	0.769
CML411	0.244
CML412	0.933
CML415	0.971
CML423	1.096
CML426	0.003
CML428	0.45
CML430	0.968
CML431	0.923
CML433	0.69
CML451	0.472
CML454	0.646
CML465	-
CML470	0.955
CML471	0.978
CML473	0.608
CML474	0.714
CML479	0.261
CML486	0.138
CML493	0.872
CML496	0.453
CML497	0.604
CML51	0.215
CML69	0.443
D047	0.282
Dan3130	0.286
Dan360	0.628
Dan4245	0.167
Dan598	0.481
DE.EX	0.193
DH29	1.214
DSB	0.995
EN25	0.206
ES40	0.277
FCD0602	0.661
GEMS1	0.281
GEMS10	0.407
GEMS13	0.479
GEMS14	0.305
GEMS15	0.741
GEMS16	0.736
GEMS17	0.418
GEMS18	0.408
GEMS19	0.451
GEMS2	0.574
GEMS20	0.549
GEMS23	0.382
GEMS24	0.285
GEMS25	0.356
GEMS27	0.335
GEMS28	0.222
GEMS29	0.55
GEMS3	0.262
GEMS30	0.6
GEMS31	0.238
J4112	0.53
Lv28	0.532
MO113	0.305
P138	0.296
P178	0.342
Q1261	0.215
Qi205	0.22
Qi319	0.284
R08	0.181
S37	0.631
SC55	0.407
Shen137	0.253
Si446	0.174
SW92E114	0.366
Sy3073	0.204
Sy999	0.243
Wu109	0.09
Yu374	0.279
Zheng22	0.273
Zong3	0.217
9782	0.349
BGY	0.165
CIMBL111	0.511
CIMBL117	0.627
CIMBL118	0.485
CIMBL147	0.103
CIMBL28	0.653
CIMBL48	1.325
GEMS32	0.453
GEMS35	0.175
GEMS36	0.331
GEMS54	0.871
GEMS61	0.357
GEMS66	0.891
IRF291	0.31
Liao138	0.293
M165	0.216
TY7	0.23
5-M-THF, 5-methyl-tetrahydrofolate;
