# Supplementary material for: An Allele of Glutamate Formiminotransferase Triggers 5‐Methyl‐Tetrahydrofolate‐to‐MeFox Conversion and Facilitates Folate Biofortification in Maize
Source: Adv Sci (Weinh). 2025 Aug 21;12(42):e15082. doi: 10.1002/advs.202415082 (PMC12622545; doi:10.1002/advs.202415082)
Supplement: Supplementary file 22 — Supplemental Table 3 [file ADVS-12-e15082-s021.xls]

## Sheet: Supplementary Table S3
Supplementary Table S3. Folate profile of 10AMH (n = 460).
10AMH inbred lines	5-M-THF (nmol g-1 DW)
150	0.253
177	0.16
238	0.207
268	0.252
812	0.237
1323	0.317
4019	0.201
5237	0.116
8902	0.632
9642	0.514
81162	0.324
526018	0.201
04K5702	0.173
05W002	0.617
05WN230	0.162
07KS4	0.433
18-599	0.767
384-2	0.316
4F1	0.307
975-12	0.221
B11	0.167
B110	0.27
B111	0.162
B114	0.312
B73	0.503
BEM	0.42
By4839	0.165
By4944	0.149
By4960	0.299
By804	0.184
By807	0.212
By809	0.207
By813	0.235
By815	0.176
By843	0.492
By855	0.148
BZN	0.419
C8605	0.534
CA47	0.259
CF3	0.313
Chang7-2	0.126
Cheng698	0.429
CI7	0.217
CIMBL1	0.211
CIMBL10	0.078
CIMBL100	0.432
CIMBL105	0.17
CIMBL106	0.189
CIMBL113	0.28
CIMBL120	0.286
CIMBL122	0.117
CIMBL13	0.389
CIMBL138	0.46
CIMBL139	0.8
CIMBL140	0.39
CIMBL142	0.062
CIMBL144	0.579
CIMBL145	0.176
CIMBL149	0.153
CIMBL153	0.208
CIMBL154	0.421
CIMBL155	0.816
CIMBL156	0.676
CIMBL157	0.129
CIMBL16	0.151
CIMBL19	0.257
CIMBL20	0.525
CIMBL21	0.131
CIMBL23	0.26
CIMBL24	0.46
CIMBL26	0.296
CIMBL27	0.543
CIMBL29	0.28
CIMBL3	0.419
CIMBL30	0.087
CIMBL32	0.141
CIMBL38	0.363
CIMBL39	0.055
CIMBL4	0.381
CIMBL40	0.39
CIMBL42	0.185
CIMBL45	0.117
CIMBL46	0.203
CIMBL47	0.366
GEMS4	0.326
GEMS40	0.67
GEMS41	0.283
GEMS43	0.233
GEMS44	0.198
GEMS47	0.287
GEMS48	0.11
GEMS50	0.234
GEMS53	0.323
GEMS55	0.162
GEMS57	0.474
GEMS6	0.321
GEMS63	0.344
GEMS65	0.487
Gy1007	0.156
Gy1032	0.138
Gy220	0.123
Gy237	0.208
Gy386	0.48
Gy462	0.326
Gy798	0.256
Gy923	0.269
HB	0.123
HSBN	0.11
Hua83-2	0.266
HYS	0.228
HZS	0.082
IRF314	0.305
JH59	0.262
JH96C	0.252
Ji53	0.116
Ji63	0.214
Ji842	0.268
Ji846	0.378
Ji853	0.328
Jiao51	0.266
JY01	0.238
K10	0.162
K14	0.195
K22	0.227
L3180	0.147
LG001	0.338
Liao159	0.431
Liao5114	0.284
Liao5262	0.172
Liao5263	0.247
LK11	0.242
LXN	0.382
LY	0.266
LY042	0.287
M153	0.296
MN	0.222
Nan21-3	0.372
NMJT	0.176
R08	0.244
R15X1141	0.079
Ry684	0.292
Ry697	0.149
Ry713	0.505
Ry729	0.297
Ry732	0.249
Ry737	0.3
S22	0.767
Shen5003	0.276
Si273	0.341
Si444	0.121
Sy1032	0.298
Sy1035	0.272
Sy1039	0.705
Sy1052	0.743
Sy1077	0.311
Sy1128	0.312
Tie7922	0.411
TT16	0.429
TX5	0.46
TY1	0.158
TY11	0.086
TY2	0.382
TY3	0.333
TY4	0.491
TY5	0.415
TY6	0.359
TY8	0.254
TY9	0.209
U8112	0.25
W138	0.146
WH413	0.283
WMR	0.28
Xi502	0.224
Xun971	0.155
XZ698	0.594
Yan414	0.363
Ye107	0.955
Ye478	0.625
Ye515	0.265
Ye52106	0.632
Ye8001	0.433
Yu87-1	0.168
Z2018F	0.206
ZaC546	0.366
ZB648	0.106
ZH68	0.308
Zheng28	0.116
Zheng29	0.434
Zheng30	0.202
Zheng32	0.354
Zheng35	0.34
Zheng58	0.321
Zheng653	0.432
ZHI41	0.695
Zhong69	0.44
Zong31	1.524
ZZ01	0.352
ZZ03	0.15
GEMS9	0.288
501	0.141
647	0.084
3411	0.188
5213	0.113
5311	0.121
7327	0.068
7381	0.47
04K5686	0.129
7884-4HT	0.36
835A	0.167
835B	0.13
A619	0.272
B151	0.224
B77	0.279
BS16	0.549
Chang3	8.412
chuan48-2	0.189
CIMBL101	0.154
CIMBL102	0.156
CIMBL108	0.218
CIMBL109	0.305
CIMBL11	0.319
CIMBL110	0.291
CIMBL112	0.257
CIMBL114	0.207
CIMBL115	0.14
CIMBL116	0.134
CIMBL119	0.196
CIMBL12	0.323
CIMBL121	0.088
CIMBL123	0.431
CIMBL124	0.208
CIMBL125	0.321
CIMBL126	0.46
CIMBL127	0.302
CIMBL128	0.193
CIMBL129	0.14
CIMBL133	0.235
CIMBL136	0.35
CIMBL137	0.214
CIMBL14	0.058
CIMBL141	0.117
CIMBL143	0.228
CIMBL146	0.695
CIMBL148	0.373
CIMBL15	0.102
CIMBL150	0.055
CIMBL151	0.076
CIMBL152	0.237
CIMBL17	0.236
CIMBL18	0.237
CIMBL2	0.283
CIMBL22	0.242
CIMBL25	0.156
CIMBL33	0.199
CIMBL34	0.1
CIMBL43	0.12
CIMBL44	0.094
CIMBL49	0.035
CIMBL5	0.123
CIMBL50	0.306
CIMBL51	0.528
CIMBL52	0.419
CIMBL53	0.496
CIMBL55	0.385
CIMBL56	0.181
CIMBL57	0.244
CIMBL58	0.307
CIMBL59	0.466
CIMBL6	0.123
CIMBL60	0.097
CIMBL61	0.152
CIMBL62	0.343
CIMBL63	0.444
CIMBL65	0.464
CIMBL67	0.292
CIMBL68	0.288
CIMBL69	0.318
CIMBL7	0.208
CIMBL70	0.142
CIMBL71	0.21
CIMBL72	0.194
CIMBL73	0.136
CIMBL74	0.301
CIMBL75	0.486
CIMBL76	0.162
CIMBL77	0.147
CIMBL78	0.105
CIMBL79	0.376
CIMBL8	0.117
CIMBL80	0.336
CIMBL81	0.509
CIMBL82	0.399
CIMBL83	0.107
CIMBL84	0.139
CIMBL85	0.364
CIMBL86	0.219
CIMBL87	0.377
CIMBL88	0.189
CIMBL89	0.351
CIMBL9	0.12
CIMBL91	0.106
CIMBL92	0.11
CIMBL93	0.096
CIMBL94	0.336
CIMBL95	0.165
CIMBL96	0.255
CIMBL97	0.323
CIMBL98	0.499
CIMBL99	0.219
CML113	0.629
CML114	0.253
CML115	0.337
CML116	0.434
CML118	0.66
CML121	0.327
CML122	0.252
CML130	0.098
CML134	0.188
CML139	0.273
CML162	1.424
CML163	0.764
CML165	0.135
CML166	0.603
CML168	0.511
CML169	0.177
CML170	0.458
CML171	0.616
CML172	0.355
CML189	0.238
CML191	0.524
CML192	0.354
CML20	0.286
CML223	0.199
CML225	0.212
CML226	0.127
CML228	0.126
CML27	0.356
CML28	0.345
CML286	0.107
CML290	0.097
CML300	0.146
CML304	0.129
CML305	0.122
CML307	1.136
CML31	0.291
CML32	0.184
CML323	0.448
CML324	0.388
CML325	0.126
CML326	0.517
CML327	0.18
CML338	0.189
CML360	0.426
CML361	0.149
CML364	0.784
CML408	0.311
CML411	0.105
CML412	0.355
CML415	0.406
CML422	0.122
CML423	0.491
CML426	0.295
CML428	0.256
CML430	0.218
CML431	0.156
CML432	0.368
CML433	0.251
CML451	0.263
CML454	0.222
CML465	0.203
CML470	0.316
CML471	0.165
CML473	0.391
CML480	0.208
CML486	0.219
CML493	0.202
CML496	0.615
CML497	0.289
CML50	0.269
CML51	0.304
CML69	0.176
D047	0.841
D863F	0.315
Dan3130	0.191
Dan340	0.841
Dan360	0.251
Dan4245	0.173
Dan598	0.428
Dan599	0.117
DE.EX	0.333
DH29	0.228
DH3732	0.099
Dong237	0.296
Dong46	0.443
DSB	2.12
EN25	0.229
ES40	0.244
FCD0602	0.439
GEMS1	0.192
GEMS10	0.454
GEMS11	0.215
GEMS12	0.63
GEMS14	0.204
GEMS15	0.751
GEMS16	0.214
GEMS17	0.474
GEMS2	0.218
GEMS20	0.324
GEMS21	0.33
GEMS23	0.114
GEMS25	0.534
GEMS27	0.263
GEMS28	0.295
GEMS3	0.122
GEMS30	0.425
GEMS31	0.144
GEMS46	0.4
HuangC	0.201
J4112	0.336
Lv28	0.276
Lx9801	0.415
M97	0.289
Mo17	0.28
P138	0.159
P178	0.343
Q1261	0.149
Qi205	0.166
Qi319	0.074
S37	0.113
SC55	0.158
Shen137	0.095
Si446	0.214
SW92E114	0.206
Sy998	0.046
Sy999	0.159
Tian77	0.317
Wu109	0.055
Yu374	0.196
Zheng22	0.168
Zong3	0.367
9782	0.477
303WX	0.465
CIMBL111	0.338
CIMBL117	0.45
CIMBL118	0.386
CIMBL147	0.199
CIMBL28	0.19
CIMBL31	0.133
CIMBL48	0.353
GEMS32	0.446
GEMS33	0.265
GEMS35	0.205
GEMS45	0.366
GEMS54	0.347
GEMS61	0.539
GEMS62	0.374
GEMS66	0.386
GY386B	0.418
IRF291	0.214
M165	0.143
TY7	0.185
5-M-THF, 5-methyl-tetrahydrofolate;
