# Supplementary material for: An Allele of Glutamate Formiminotransferase Triggers 5‐Methyl‐Tetrahydrofolate‐to‐MeFox Conversion and Facilitates Folate Biofortification in Maize
Source: Adv Sci (Weinh). 2025 Aug 21;12(42):e15082. doi: 10.1002/advs.202415082 (PMC12622545; doi:10.1002/advs.202415082)
Supplement: Supplementary file 23 — Supplemental Table 4 [file ADVS-12-e15082-s005.xls]

## Sheet: Supplementary Table S4
Supplementary Table S4. Folate profile of best linear unbiased prediction data for the GWAS (n = 531).
Taxa (inbred lines)	5-M-THF (nmol g-1 DW)	CAM155	AM368
150	0.372		Y
177	0.231		Y
238	0.313		Y
268	0.336		Y
501	0.263
647	0.229	Y	Y
812	0.304	Y
832	0.309	Y
1323	0.329
1462	0.318		Y
3411	0.318
4019	0.29		Y
5213	0.23		Y
5237	0.307	Y	Y
5311	0.224	Y
7327	0.206		Y
7381	0.306		Y
8902	0.42	Y	Y
9642	0.363		Y
9782	0.33		Y
81162	0.36	Y	Y
526018	0.386
04K5672	0.32	Y
04K5686	0.28	Y
04K5702	0.247	Y
05W002	0.362		Y
05WN230	0.26		Y
07KS4	0.419		Y
18-599	0.366		Y
303WX	0.362	Y	Y
384-2	0.355		Y
4F1	0.316	Y	Y
7884-4HT	0.291	Y	Y
835A	0.249		Y
835B	0.239		Y
975-12	0.363
A619	0.285	Y
B11	0.298	Y	Y
B110	0.326	Y	Y
B111	0.246		Y
B113	0.233		Y
B114	0.372		Y
B151	0.34		Y
B73	0.361		Y
B77	0.318		Y
BEM	0.32	Y
BGY	0.281	Y
BS16	0.367	Y	Y
BT1	0.334	Y
BY4839	0.262	Y	Y
BY4944	0.244	Y	Y
BY4960	0.315	Y	Y
BY804	0.252	Y	Y
BY807	0.273	Y	Y
BY809	0.292	Y	Y
BY813	0.278	Y	Y
BY815	0.266	Y	Y
BY843	0.361	Y
BY855	0.27	Y	Y
BZN	0.376	Y	Y
C8605	0.353	Y
CA47	0.319		Y
CF3	0.317
CHANG3	0.251	Y	Y
CHANG7-2	0.319	Y
CHENG698	0.346	Y	Y
CHUAN48-2	0.247	Y	Y
CI7	0.352	Y	Y
CIMBL1	0.262		Y
CIMBL10	0.288		Y
CIMBL100	0.339		Y
CIMBL101	0.328		Y
CIMBL102	0.249		Y
CIMBL103	0.316
CIMBL104	0.335
CIMBL105	0.303		Y
CIMBL106	0.338		Y
CIMBL107	0.37
CIMBL108	0.373		Y
CIMBL109	0.337		Y
CIMBL11	0.449		Y
CIMBL110	0.451
CIMBL111	0.328		Y
CIMBL112	0.316
CIMBL113	0.332		Y
CIMBL114	0.34		Y
CIMBL115	0.25		Y
CIMBL116	0.31		Y
CIMBL117	0.377
CIMBL118	0.325
CIMBL119	0.271		Y
CIMBL12	0.436		Y
CIMBL120	0.407		Y
CIMBL121	0.269		Y
CIMBL122	0.29		Y
CIMBL123	0.519		Y
CIMBL124	0.272		Y
CIMBL125	0.32		Y
CIMBL126	0.425
CIMBL127	0.381		Y
CIMBL128	0.321
CIMBL129	0.294		Y
CIMBL13	0.363		Y
CIMBL130	0.304
CIMBL131	0.307
CIMBL132	0.333
CIMBL133	0.309		Y
CIMBL134	0.487
CIMBL136	0.343
CIMBL137	0.28		Y
CIMBL138	0.345
CIMBL139	0.427		Y
CIMBL14	0.266
CIMBL140	0.349		Y
CIMBL141	0.289		Y
CIMBL142	0.29		Y
CIMBL143	0.31		Y
CIMBL144	0.377		Y
CIMBL145	0.388		Y
CIMBL146	0.384
CIMBL147	0.223		Y
CIMBL148	0.357
CIMBL149	0.279		Y
CIMBL15	0.235		Y
CIMBL150	0.217		Y
CIMBL151	0.23		Y
CIMBL152	0.288		Y
CIMBL153	0.254		Y
CIMBL154	0.36
CIMBL155	0.605
CIMBL156	0.477		Y
CIMBL157	0.347		Y
CIMBL16	0.329		Y
CIMBL17	0.287		Y
CIMBL18	0.324		Y
CIMBL19	0.384		Y
CIMBL2	0.303		Y
CIMBL20	0.51
CIMBL21	0.347		Y
CIMBL22	0.325		Y
CIMBL23	0.327		Y
CIMBL24	0.378
CIMBL25	0.329		Y
CIMBL26	0.373
CIMBL27	0.412		Y
CIMBL28	0.321		Y
CIMBL29	0.466		Y
CIMBL3	0.402		Y
CIMBL30	0.238
CIMBL31	0.279
CIMBL32	0.426		Y
CIMBL33	0.434
CIMBL34	0.285
CIMBL35	0.332
CIMBL37	0.329
CIMBL38	0.348		Y
CIMBL39	0.249
CIMBL4	0.429		Y
CIMBL40	0.394		Y
CIMBL41	0.337
CIMBL42	0.301		Y
CIMBL43	0.254		Y
CIMBL44	0.219
CIMBL45	0.397
CIMBL46	0.272		Y
CIMBL47	0.366		Y
CIMBL48	0.475		Y
CIMBL49	0.208		Y
CIMBL5	0.299		Y
CIMBL50	0.338		Y
CIMBL51	0.414		Y
CIMBL52	0.355		Y
CIMBL53	0.491		Y
CIMBL54	0.382		Y
CIMBL55	0.436		Y
CIMBL56	0.282		Y
CIMBL57	0.4
CIMBL58	0.338		Y
CIMBL59	0.359		Y
CIMBL6	0.273		Y
CIMBL60	0.281		Y
CIMBL61	0.348
CIMBL62	0.529		Y
CIMBL63	0.415		Y
CIMBL65	0.375
CIMBL66	0.319		Y
CIMBL67	0.341
CIMBL68	0.329		Y
CIMBL69	0.335		Y
CIMBL7	0.293		Y
CIMBL70	0.284		Y
CIMBL71	0.29		Y
CIMBL72	0.32
CIMBL73	0.317
CIMBL74	0.52		Y
CIMBL75	0.512		Y
CIMBL76	0.279		Y
CIMBL77	0.261
CIMBL78	0.294
CIMBL79	0.422		Y
CIMBL8	0.314
CIMBL80	0.404
CIMBL81	0.453		Y
CIMBL82	0.385		Y
CIMBL83	0.278		Y
CIMBL84	0.39		Y
CIMBL85	0.372
CIMBL86	0.266		Y
CIMBL87	0.516		Y
CIMBL88	0.387		Y
CIMBL89	0.346		Y
CIMBL9	0.274		Y
CIMBL90	0.342		Y
CIMBL91	0.289		Y
CIMBL92	0.296		Y
CIMBL93	0.202		Y
CIMBL94	0.353		Y
CIMBL95	0.431		Y
CIMBL96	0.378		Y
CIMBL97	0.306
CIMBL98	0.379		Y
CIMBL99	0.341		Y
CML113	0.544
CML114	0.385		Y
CML115	0.386		Y
CML116	0.37		Y
CML118	0.554		Y
CML121	0.282		Y
CML122	0.287		Y
CML130	0.296		Y
CML134	0.396		Y
CML139	0.242		Y
CML162	0.625		Y
CML163	0.556		Y
CML165	0.264		Y
CML166	0.632
CML168	0.665
CML169	0.342		Y
CML170	0.399		Y
CML171	0.401		Y
CML172	0.428		Y
CML189	0.309		Y
CML191	0.668		Y
CML192	0.35		Y
CML20	0.288		Y
CML223	0.336
CML225	0.319
CML226	0.289
CML228	0.321
CML229	0.309
CML26	0.324
CML27	0.444
CML28	0.361
CML282	0.336
CML285	0.339
CML286	0.221
CML287	0.297
CML289	0.321
CML29	0.338
CML290	0.287		Y
CML298	0.291		Y
CML300	0.296
CML304	0.222		Y
CML305	0.297
CML307	0.759
CML31	0.39		Y
CML32	0.269		Y
CML323	0.476		Y
CML324	0.482		Y
CML325	0.311		Y
CML326	0.438
CML327	0.33		Y
CML338	0.296		Y
CML360	0.531		Y
CML361	0.238		Y
CML364	0.455
CML40	0.357
CML408	0.367
CML411	0.241		Y
CML412	0.429
CML415	0.394		Y
CML422	0.278		Y
CML423	0.491		Y
CML426	0.249		Y
CML428	0.297
CML430	0.391
CML431	0.366		Y
CML432	0.33		Y
CML433	0.344		Y
CML451	0.317
CML454	0.331		Y
CML465	0.302
CML468	0.316
CML470	0.412		Y
CML471	0.398
CML473	0.365
CML474	0.381
CML479	0.254		Y
CML480	0.318		Y
CML486	0.233		Y
CML493	0.396		Y
CML496	0.383		Y
CML497	0.346
CML50	0.363		Y
CML51	0.285
CML69	0.294		Y
D047	0.383	Y
D863F	0.339		Y
DAN3130	0.258		Y
DAN340	0.497	Y	Y
DAN360	0.371		Y
DAN4245	0.239		Y
DAN598	0.357	Y
DAN599	0.287	Y	Y
DAN9046	0.337	Y
DE.EX	0.266	Y
DH29	0.43
DH3732	0.289		Y
DONG237	0.328	Y	Y
DONG46	0.348	Y	Y
DSB	0.79	Y
EN25	0.293		Y
ES40	0.272		Y
FCD0602	0.398		Y
GEMS1	0.256		Y
GEMS10	0.339		Y
GEMS11	0.329		Y
GEMS12	0.413
GEMS13	0.349		Y
GEMS14	0.285		Y
GEMS15	0.461		Y
GEMS16	0.344		Y
GEMS17	0.351		Y
GEMS18	0.307		Y
GEMS19	0.313		Y
GEMS2	0.324		Y
GEMS20	0.358		Y
GEMS21	0.345		Y
GEMS23	0.268		Y
GEMS24	0.267
GEMS25	0.339		Y
GEMS27	0.316
GEMS28	0.28		Y
GEMS29	0.414		Y
GEMS3	0.241		Y
GEMS30	0.414		Y
GEMS31	0.253		Y
GEMS32	0.352		Y
GEMS33	0.33		Y
GEMS35	0.253		Y
GEMS36	0.288		Y
GEMS37	0.347		Y
GEMS39	0.286		Y
GEMS4	0.284		Y
GEMS40	0.392		Y
GEMS41	0.277		Y
GEMS42	0.304		Y
GEMS43	0.265
GEMS44	0.303		Y
GEMS45	0.29
GEMS46	0.361		Y
GEMS47	0.282
GEMS48	0.27		Y
GEMS49	0.31		Y
GEMS5	0.287		Y
GEMS50	0.335		Y
GEMS51	0.296		Y
GEMS52	0.354
GEMS53	0.394
GEMS54	0.433		Y
GEMS55	0.293		Y
GEMS56	0.272		Y
GEMS57	0.396
GEMS58	0.374		Y
GEMS59	0.294		Y
GEMS6	0.292		Y
GEMS60	0.35		Y
GEMS61	0.383		Y
GEMS62	0.364		Y
GEMS63	0.381		Y
GEMS64	0.366		Y
GEMS65	0.404		Y
GEMS66	0.418		Y
GEMS9	0.262		Y
GY1007	0.286	Y	Y
GY1032	0.312	Y	Y
GY220	0.283	Y
GY237	0.271	Y
GY246	0.314	Y
GY386	0.365	Y	Y
GY386B	0.366
GY462	0.31	Y	Y
GY798	0.308	Y	Y
GY923	0.297	Y	Y
H21	0.316	Y
HAI1134	0.315
HB	0.256	Y
HSBN	0.223	Y
HTH-17	0.318	Y	Y
HU803	0.321	Y
HUA83-2	0.315	Y	Y
HUANGC	0.309	Y
HYS	0.27	Y	Y
HZS	0.292	Y	Y
IRF291	0.261
IRF314	0.375		Y
J4112	0.351	Y	Y
JH59	0.321		Y
JH96C	0.333		Y
JI53	0.239	Y
JI63	0.259	Y	Y
JI842	0.352	Y	Y
JI846	0.344	Y	Y
JI853	0.308	Y	Y
JIAO51	0.322	Y	Y
JY01	0.37		Y
K10	0.252	Y	Y
K12	0.332	Y	Y
K14	0.306	Y	Y
K22	0.296	Y	Y
L3180	0.275		Y
LG001	0.346		Y
LIAO138	0.324		Y
LIAO159	0.381		Y
LIAO5114	0.345		Y
LIAO5262	0.345		Y
LIAO5263	0.321		Y
LK11	0.273	Y	Y
LV28	0.319	Y	Y
LX9801	0.358	Y	Y
LXN	0.363		Y
LY	0.386
LY042	0.349		Y
M153	0.299		Y
M165	0.24
M97	0.367		Y
MN	0.265	Y
MO113	0.279	Y	Y
MO17	0.291	Y	Y
NAN21-3	0.337	Y	Y
NMJT	0.284	Y
NX15	0.354
P138	0.262	Y
P178	0.295	Y	Y
Q1261	0.237	Y	Y
QI205	0.237	Y	Y
QI319	0.239	Y
R08	0.246
R15	0.308		Y
R15X1141	0.247		Y
RY684	0.33	Y
RY697	0.291	Y
RY713	0.367	Y	Y
RY729	0.373	Y	Y
RY732	0.299	Y
RY737	0.325	Y
S22	0.458	Y	Y
S37	0.311	Y	Y
SC55	0.288	Y	Y
SHEN135	0.255
SHEN137	0.233	Y
SHEN5003	0.341	Y	Y
SI273	0.295		Y
SI434	0.334	Y	Y
SI444	0.286	Y
SI446	0.244	Y	Y
SW1611	0.318	Y
SW92E114	0.295	Y	Y
SY1032	0.317	Y	Y
SY1035	0.318	Y	Y
SY1039	0.407	Y	Y
SY1052	0.403	Y	Y
SY1077	0.304	Y
SY1128	0.323	Y	Y
SY3073	0.248	Y	Y
SY998	0.267	Y
SY999	0.237	Y
TIAN77	0.323	Y	Y
TIE7922	0.27	Y	Y
TT16	0.39
TX5	0.37	Y
TY1	0.316		Y
TY10	0.366
TY11	0.291		Y
TY2	0.408		Y
TY3	0.376		Y
TY4	0.423		Y
TY5	0.348		Y
TY6	0.365		Y
TY7	0.277
TY8	0.288
TY9	0.326
U8112	0.335	Y	Y
W138	0.233	Y	Y
WH413	0.265	Y	Y
WMR	0.266	Y
WU109	0.192	Y	Y
X1141P	0.328
XI502	0.324	Y	Y
XUN971	0.293	Y	Y
XZ698	0.551		Y
YAN414	0.298	Y
YE107	0.434	Y
YE478	0.393	Y	Y
YE488	0.327	Y
YE515	0.325	Y	Y
YE52106	0.395	Y	Y
YE8001	0.344	Y	Y
YU374	0.254	Y	Y
YU87-1	0.237	Y
YUN46	0.381
YZ15	0.323
Z2018F	0.274		Y
ZAC546	0.318	Y	Y
ZB648	0.231		Y
ZH68	0.33		Y
ZHENG22	0.254	Y
ZHENG28	0.297		Y
ZHENG29	0.359		Y
ZHENG30	0.3		Y
ZHENG32	0.349	Y	Y
ZHENG35	0.321		Y
ZHENG58	0.399	Y
ZHENG653	0.396	Y	Y
ZHI41	0.432		Y
ZHONG69	0.394		Y
ZI330	0.308	Y
ZONG3	0.282	Y
ZONG31	0.599	Y	Y
ZZ01	0.342		Y
ZZ03	0.243		Y
5-M-THF, 5-methyl-tetrahydrofolate;
Y, in panels of either CAM155 or AM368,CAM155 is the small panel with 155 elite maize inbred lines;
