# Supplementary material for: An Allele of Glutamate Formiminotransferase Triggers 5‐Methyl‐Tetrahydrofolate‐to‐MeFox Conversion and Facilitates Folate Biofortification in Maize
Source: Adv Sci (Weinh). 2025 Aug 21;12(42):e15082. doi: 10.1002/advs.202415082 (PMC12622545; doi:10.1002/advs.202415082)
Supplement: Supplementary file 24 — Supplemental Table 5 [file ADVS-12-e15082-s017.xls]

## Sheet: Supplementary Table S5
Supplementary Table S5. Phenotypic variation and heritability analysis in the association panel (n = 531).
Category	Source of variation	5-M-THF (nmol g-1)
Descriptive Statistics	Range	0.19-0.79
	Mean ± SD.	0.33 ± 0.08
ANOVA a	Environments	14.08 (2) **
	Lines	0.07 (530) **
	Error	0.04 (833)
	Heritability	0.42
	95% CI for H b	0.40-0.43
aANOVA, analysis of variance, showing mean square and degrees of freedom (in parentheses). The F-test was applied to determine the significance level. Both environments and lines were regarded as random effects.
b95% confidence interval for broad-sense heritability. **, p-value < 0.01; SD, standard deviation.
