# Supplementary material for: An Allele of Glutamate Formiminotransferase Triggers 5‐Methyl‐Tetrahydrofolate‐to‐MeFox Conversion and Facilitates Folate Biofortification in Maize
Source: Adv Sci (Weinh). 2025 Aug 21;12(42):e15082. doi: 10.1002/advs.202415082 (PMC12622545; doi:10.1002/advs.202415082)
Supplement: Supplementary file 25 — Supplemental Table 6 [file ADVS-12-e15082-s032.xls]

## Sheet: Supplementary Table S6
Supplementary Table S6. Genes associated with the content of 5-M-THF identified in the genome-wide association analysis.
Lead SNP	Chromosome	Position a	Allele b	Frequency	p-value	Gene ID c	Annotation d	R2 (%)
chr5.S_19676906	5	19676906	A/G	245/123	6.93×10-8	GRMZM2G124863	glutamate formiminotransferasee	8.1
chr5.S_19676907	5	19676907	A/G	245/123	6.93×10-8	GRMZM2G124863		8.1
chr5.S_19676887	5	19676887	T/C	245/123	6.93×10-8	GRMZM2G124863		8.1
chr5.S_19676929	5	19676929	T/C	245/123	6.93×10-8	GRMZM2G124863		8.1
chr5.S_19676905	5	19676905	C/G	204/164	6.99×10-7	GRMZM2G124863		6.9
aPosition in base pairs for the lead SNP based on the B73 reference genome sequence version 5b.60 (http://www.maizesequence.org).
bMajor allele and minor allele. The underlined nucleotide is the favorable allele.
cPlausible biological candidate gene in the locus or annotated gene closest to the lead SNP.
dEach candidate gene is annotated according to Interproscan (http://www.ebi.ac.uk/interpro).
eProtein characterised in this study for catalysis of 5-M-THF to MeFox.
