# Supplementary material for: An Allele of Glutamate Formiminotransferase Triggers 5‐Methyl‐Tetrahydrofolate‐to‐MeFox Conversion and Facilitates Folate Biofortification in Maize
Source: Adv Sci (Weinh). 2025 Aug 21;12(42):e15082. doi: 10.1002/advs.202415082 (PMC12622545; doi:10.1002/advs.202415082)
Supplement: Supplementary file 26 — Supplemental Table 7 [file ADVS-12-e15082-s012.xls]

## Sheet: Supplementary Table S8
Supplementary Table S7. Folate profiles in mature seeds of maize inbred lines grown in Hebei.
Inbred lines	S1789	5-M-THF(nmol g-1 DW)	5-F-THF (nmol g-1 DW)a	MeFox (nmol g-1 DW)	MeFox/5-M-THF ratio
Chang7-2	A	0.056	0.056	0.225	4.01786
Xun971	A	0.159	0.009	0.438	2.75472
GEMS6	A	0.225	0.049	0.671	2.98222
Gy462	A	0.248	0.032	0.758	3.05645
CIMBL46	A	0.119	0.037	0.852	7.15966
CIMBL6	A	0.113	0.046	0.88	7.78761
Sy1077	A	0.194	-	0.917	4.7268
CA47	A	0.286	0.041	0.96	3.35664
XZ698	A	0.281	0.02	0.98	3.48754
Yu87-1	A	0.079	0.11	0.999	12.6456
GEMS9	A	0.249	0.052	1.027	4.1245
Zheng30	A	0.157	0.065	1.057	6.73248
CIMBL60	A	0.462	0.041	1.075	2.32684
4F1	A	0.177	-	1.087	6.14124
D863F	A	0.186	0.074	1.126	6.05376
CIMBL42	A	0.266	0.076	1.143	4.29699
CML130	A	0.211	0.088	1.15	5.45024
HZS	A	0.26	0.052	1.23	4.73077
S22	A	0.237	-	1.254	5.29114
CIMBL47	A	0.36	0.12	1.29	3.58333
Gy386	A	0.421	0.134	1.305	3.09976
GEMS55	A	0.264	0.01	1.328	5.0303
GEMS48	A	0.214	-	1.335	6.23832
CML114	A	0.497	0.047	1.377	2.77062
CIMBL9	A	0.343	0.144	1.393	4.06122
CML496	A	0.382	0.093	1.403	3.67277
HYS	A	0.67	1	1.403	2.09403
By855	A	0.534	0.062	1.405	2.63109
05W002	A	0.247	0.023	1.436	5.81377
WH413	A	0.223	0.058	1.441	6.46188
Liao5263	A	0.427	0.101	1.459	3.41686
CIMBL13	A	0.316	0.172	1.46	4.62025
GEMS57	A	0.331	0.058	1.572	4.74924
JH96C	A	0.37	0.044	1.574	4.25405
CML69	A	0.105	0.099	1.588	15.1238
TX5	A	0.558	0.134	1.634	2.92832
DAN3130	A	0.597	0.03	1.668	2.79397
Ye8001	A	0.327	0.017	1.678	5.1315
U8112	A	0.492	0.071	1.682	3.4187
Zhi41	A	0.516	0.124	1.69	3.27519
05WN230	A	0.14	0.097	1.693	12.0929
Z2018F	A	0.56	0.12	1.716	3.06429
JY01	A	0.488	0.017	1.733	3.55123
GEMS63	A	0.486	0.01	1.845	3.7963
BEM	A	0.781	0.034	1.856	2.37644
8902	A	0.404	0.026	1.867	4.62129
CML134	A	0.535	0.058	1.886	3.52523
CML115	A	0.69	0.214	1.955	2.83333
L3180	A	1.019	0.016	1.986	1.94897
B110	A	0.498	0.05	1.988	3.99197
Ye478	A	0.707	0.126	2.009	2.84158
GEMS53	A	0.534	0.034	2.013	3.76966
238	A	0.383	0.06	2.031	5.30287
Gy1032	A	0.562	0.027	2.035	3.621
GEMS47	A	0.529	0.066	2.048	3.87146
By804	A	0.922	0.061	2.233	2.42191
CML171	A	0.137	0.07	2.253	16.4453
CIMBL129	A	0.122	0.033	2.328	19.082
By4839	A	0.49	0.204	2.352	4.8
ZZ01	A	0.795	0.043	2.378	2.99119
CML116	A	0.379	0.009	2.385	6.29288
FCD0602	A	0.486	0.656	2.502	5.14815
GEMS16	A	0.321	0.073	2.521	7.85358
CML191	A	1.005	0.167	2.652	2.63881
07KS4	A	0.639	0.046	2.653	4.1518
CIMBL16	A	0.21	0.099	2.756	13.1238
7327	A	0.077	0.074	2.767	35.9351
B73	A	1.267	0.029	2.806	2.21468
Zheng653	A	0.89	0.051	2.813	3.16067
4019	A	0.619	0.139	2.849	4.60258
p178	A	0.247	0.043	2.865	11.5992
Zheng29	A	0.194	0.05	2.893	14.9124
GEMS30	A	1.022	0.054	2.902	2.83953
GEMS41	A	0.505	0.091	2.904	5.7505
CIMBL69	A	0.554	0.071	2.978	5.37545
Lv28	A	0.334	-	3.009	9.00898
GEMS2	A	0.701	0.042	3.017	4.30385
dan340	A	0.687	0.131	3.512	5.11208
Ye52106	A	1.112	0.082	3.721	3.34622
Liao5114	A	0.167	0.089	3.988	23.8802
NMJT	A	0.182	0.045	4.338	23.8352
MN	A	0.236	0.023	4.871	20.6398
CIMBL139	A	1.52	0.199	4.941	3.25066
04K5702	A	0.232	0.016	6.293	27.125
CML118	A	0.294	0.047	7.433	25.2823
By4960	A	0.183	0.02	8.538	46.6557
A619	G	0.115	0.056	0.888	7.72174
Lx9801	G	0.521	0.449	0.954	1.83109
CIMBL133	G	0.047	0.143	0.982	20.8936
M97	G	0.19	0.087	0.993	5.22632
CML32	G	0.038	0.083	1.074	28.2632
mo17	G	0.428	0.044	1.443	3.3715
GEMS11	G	0.25	0.018	1.525	6.1
CIMBL83	G	0.137	0.045	1.675	12.2263
CML139	G	0.116	0.041	1.866	16.0862
J4112	G	0.399	0.112	1.914	4.79699
SW92E114	G	0.331	0.043	2.522	7.61934
Sy999	G	0.134	-	2.58	19.2537
EN25	G	0.342	0.038	2.675	7.82164
CIMBL15	G	0.138	0.023	2.753	19.9493
CML480	G	0.19	0.038	3.351	17.6368
CML325	G	0.222	-	3.461	15.5901
CML113	G	0.564	0.053	3.86	6.84397
Shen137	G	0.255	0.024	4.004	15.702
CIMBL54	G	0.58	0.341	4.176	7.2
CIMBL17	G	0.46	0.124	4.777	10.3848
Tian77	G	0.49	0.183	5.453	11.1286
B151	G	0.426	0.119	5.663	13.2934
CIMBL141	G	0.337	0.032	6.818	20.2315
chuan48-2	G	0.35	0.125	7.697	21.9914
835b	G	0.185	0.085	9.719	52.5351
GEMS31	G	0.377	0.121	9.88	26.2069
Dan4245	G	0.253	-	12.39	48.9723
-,non-detectable.
