# Supplementary material for: An Allele of Glutamate Formiminotransferase Triggers 5‐Methyl‐Tetrahydrofolate‐to‐MeFox Conversion and Facilitates Folate Biofortification in Maize
Source: Adv Sci (Weinh). 2025 Aug 21;12(42):e15082. doi: 10.1002/advs.202415082 (PMC12622545; doi:10.1002/advs.202415082)
Supplement: Supplementary file 27 — Supplemental Table 8 [file ADVS-12-e15082-s007.xls]

## Sheet: Supplementary Table S7
Supplementary Table S8. Association of MeFox with the alleles of locus SNP1789 in ZmGFT based on re-sequenced inbred lines.
Folate derivatives	Allele frequency a	SNP1789 (nmol g-1 DW)	SNP1789 (nmol g-1 DW)	p-valuec	Mann-Whitney U testd	R2(%)
	A/G	A	G
MeFox	86/27	1.79(2.33-2.65)b	2.75(1.6-5.12)b	2.67×10-7	0.00775	21.3
aNumbers underlined indicate the favourable allele.
bthe data using the median and interquartile range (IQR)
cSignificant level calculated by mixed linear model controlling population structure (Q) and kinship (K).
dThe Mann-Whitney U test (Wilcoxon rank-sum test) was used to compare medians between two independent groups due to non-normal data distribution. Statistical analyses were performed using the wilcox.test function in R. All tests were two-sided, and p < 0.05 was considered significant
