# Supplementary material for: An Allele of Glutamate Formiminotransferase Triggers 5‐Methyl‐Tetrahydrofolate‐to‐MeFox Conversion and Facilitates Folate Biofortification in Maize
Source: Adv Sci (Weinh). 2025 Aug 21;12(42):e15082. doi: 10.1002/advs.202415082 (PMC12622545; doi:10.1002/advs.202415082)
Supplement: Supplementary file 28 — Supplemental Table 9 [file ADVS-12-e15082-s001.xls]

## Sheet: Supplementary Table S9
Supplementary Table S9. Amino acid profiles in mature and young seeds of KN5585, ZmGFT-editing maize (CRISPR), ZmGFT-Qi319 overexpressors (OE-Qi319), and ZmGFT-B73 overexpressors (OE-B73).
Mature seeds	KN5585 (n=2)	CRISPR (n=4)	OE-Qi319 (n=4)	OE-B73 (n=4)	Young seeds	KN5585 (n=2)	CRISPR (n=2)	OE-Qi319 (n=2)	OE-B73 (n=2)
Aspartic acid	0.66 ± 0.01	0.67 ± 0.02	0.62 ± 0.02**	0.66 ± 0.03	Aspartic acid	0.36 ± 0.01	0.45 ± 0.00**	0.32 ± 0.02	0.40 ± 0.01
Threonine	0.28 ± 0.00	0.30 ± 0.01*	0.30 ± 0.01**	0.29 ± 0.01	Threonine	0.19 ± 0.00	0.20 ± 0.00*	0.17 ± 0.01	0.18 ± 0.00*
Serine	0.40 ± 0.02	0.46 ± 0.03	0.46 ± 0.02	0.44 ± 0.03	Serine	0.26 ±0.01	0.30 ± 0.00*	0.23 ± 0.01*	0.26 ± 0.01
Glutamic acid	1.69 ± 0.04	1.94 ± 0.08**	1.88 ± 0.03*	1.89 ± 0.11*	Glutamic acid	1.03 ± 0.03	1.24 ± 0.02*	0.89 ± 0.02*	1.05 ± 0.12
Glycine	0.29 ± 0.01	0.31 ± 0.02	0.32 ± 0.00	0.31 ± 0.01	Glycine	0.18 ± 0.00	0.19 ± 0.00	0.17 ± 0.00	0.18 ± 0.01
Alanine	0.79 ± 0.02	0.91 ± 0.05**	0.86 ± 0.01	0.86 ± 0.04*	Alanine	0.49 ± 0.01	0.53 ± 0.01	0.42 ± 0.01*	0.46 ± 0.03
Valine	0.42 ± 0.01	0.47 ± 0.01**	0.45 ± 0.01*	0.46 ± 0.02*	Valine	0.26 ± 0.01	0.28 ± 0.00	0.21 ± 0.00*	0.24 ± 0.01
Methionine	0.22 ± 0.01	0.21 ± 0.01	0.27 ± 0.05	0.21 ± 0.02	Methionine	0.12 ± 0.00	0.13 ± 0.00	0.15 ± 0.00*	0.13 ± 0.00
Isoleucine	0.26 ± 0.00	0.29 ± 0.02**	0.30 ± 0.02**	0.30 ± 0.02**	Isoleucine	0.19 ± 0.01	0.20 ± 0.00	0.16 ± 0.01	0.17 ± 0.00
Leucine	1.12 ± 0.01	1.34 ± 0.09**	1.33 ± 0.02***	1.31 ± 0.08**	Leucine	0.66 ± 0.04	0.77 ± 0.02	0.57 ± 0.01	0.66 ± 0.07
Tyrosine	0.25 ± 0.00	0.27 ± 0.02	0.27 ± 0.03	0.28 ± 0.02	Tyrosine	0.17 ± 0.00	0.19 ± 0.00**	0.16 ± 0.00**	0.16 ± 0.01
Phenylalanine	0.53 ± 0.00	0.55 ± 0.04	0.51 ± 0.02	0.51 ± 0.03	Phenylalanine	0.25 ± 0.04	0.22 ± 0.01	0.23 ± 0.0	0.27 ± 0.01
Lysine	0.28 ± 0.01	0.29 ± 0.02	0.28 ± 0.01	0.28 ± 0.02	Lysine	0.17 ± 0.00	0.19 ± 0.01	0.17 ± 0.01	0.17 ± 0.00
Histidine	0.26 ± 0.02	0.26 ± 0.01	0.27 ± 0.02	0.26 ± 0.01	Histidine	0.14 ± 0.00	0.14 ± 0.00	0.12 ± 0.00**	0.13 ± 0.00*
Arginine	0.43 ± 0.00	0.47 ± 0.04	0.45 ± 0.03	0.44 ± 0.02	Arginine	0.23 ± 0.01	0.23 ± 0.00	0.20 ± 0.01*	0.22 ± 0.00
Proline	0.68 ± 0.03	0.75 ± 0.03	0.80 ± 0.04*	0.75 ± 0.05	Proline	0.40 ± 0.01	0.43 ± 0.00	0.33 ± 0.01*	0.37 ± 0.01
Tryptophan	0.09 ± 0.02	0.07 ± 0.01	0.08 ± 0.00	0.07 ± 0.00	Tryptophan	0.06 ± 0.01	0.04 ± 0.00	0.03 ± 0.00*	0.05 ± 0.00
Cysteine	0.13 ± 0.00	0.13 ±0.02	0.09 ± 0.01***	0.09 ± 0.01***	Cysteine	0.12 ± 0.04	0.09 ± 0.00	0.09 ± 0.01	0.10 ± 0.02
Compared with KN5585, *, p-value<0.05; **, p-value<0.01; ***, p-value<0.001
