# Supplementary material for: An Allele of Glutamate Formiminotransferase Triggers 5‐Methyl‐Tetrahydrofolate‐to‐MeFox Conversion and Facilitates Folate Biofortification in Maize
Source: Adv Sci (Weinh). 2025 Aug 21;12(42):e15082. doi: 10.1002/advs.202415082 (PMC12622545; doi:10.1002/advs.202415082)
Supplement: Supplementary file 29 — Supplemental Table 10 [file ADVS-12-e15082-s024.xls]

## Sheet: Supplementary Table S10
Supplementary Table S10. kcat, Km, and kcat/Km of GFT proteins.
	kcat (min-1)	Km (µmol·L-1)	kcat/Km (mol-1·min-1·L)
ZmGFT-B73	4.7 ± 3.3	3108.0 ± 2675.5	1.51 E + 03
ZmGFT-B73N228G	5.4 ± 1.4	888.0 ± 490.3	6.05 E + 03
ZmGFT-Qi319	1.9 ± 0.1	153.1 ± 38.2	1.24 E + 04
ZmGFT-Qi319G232N	4.5 ± 3.2	2209.0 ± 1046.0	2.04 E + 03
SbGFT	23.7 ± 2.2	189.3 ± 57.5	1.25 E + 05
SbGFT G228N	7.2 ± 1.2	880.0 ± 249.3	8.21 E + 03
