# Supplementary material for: An Allele of Glutamate Formiminotransferase Triggers 5‐Methyl‐Tetrahydrofolate‐to‐MeFox Conversion and Facilitates Folate Biofortification in Maize
Source: Adv Sci (Weinh). 2025 Aug 21;12(42):e15082. doi: 10.1002/advs.202415082 (PMC12622545; doi:10.1002/advs.202415082)
Supplement: Supplementary file 30 — Supplemental Table 11 [file ADVS-12-e15082-s028.xls]

## Sheet: Supplementary Table S11
Supplementary Table S11. The situation of the detected known compounds when folate derivative was incubated with SbGFT, respectively.
Folate incubated with SbGFT, respectively	Situation of the detected known coupound
	MeFox	5-M-THF	5-F-THF	THF	DHF	5-M-THFGlu3
5-Methyl-tetrahydrofolate (5-M-THF)	Y	Y	-	-	-	-
5-Formyl-tetrahydrofolate (5-F-THF)	-	-	Y	-	-	-
Tetrahydrofolate (THF)	-	-	-	Y	-	-
Dihydrofolate (DHF)	-	-	-	-	Y	-
Triglutamyl 5-methyl-tetrahydrofolate (5-M-THFGlu3)	-	-	-	-	-	Y
-,non-detectable.
Y, detected in UHPLC-QTOF-MS/MS
