# Supplementary material for: An Allele of Glutamate Formiminotransferase Triggers 5‐Methyl‐Tetrahydrofolate‐to‐MeFox Conversion and Facilitates Folate Biofortification in Maize
Source: Adv Sci (Weinh). 2025 Aug 21;12(42):e15082. doi: 10.1002/advs.202415082 (PMC12622545; doi:10.1002/advs.202415082)
Supplement: Supplementary file 31 — Supplemental Table 12 [file ADVS-12-e15082-s023.xls]

## Sheet: Supplementary Table S12
Supplementary Table S12. Data collection and refinement statistics of SbGFT.
	SbGFT (7DYH)
Number of crystals	1
Space group	P212121
Cell dimensions
a, b, c (Å)	46.58, 77.89, 83.33
a, b, g (o)	90, 90, 90
Wavelength (Å)	0.9793
Resolution (Å)	45-1.80 (1.84-1.80)
Rmerge (%)	5.7 (71.7)
I/σI	32.5 (3.8)
Completeness (%)	100.0 (100.0)
Number of measured reflections	372,440 (22,519)
Number of unique reflections	28,849 (1,672)
Redundancy	12.9 (13.5)
Wilson B factor (Å2)	21.5
Rwork / Rfree	17.61 / 19.45
No. atoms
Protein	2312
Water	281
B-factors
Protein	29.3
Water	39.2
R.m.s. deviations
Bond lengths (Å)	0.004
Bond angle (°)	0.703
Ramachandran plot statistics (%)
Most favorable	98.66
Disallowed	0
The highest-resolution shell is shown in parentheses. Rmerge = ΣhΣi|Ih,i-Ih|/ΣhΣiIh,i, where Ih is the mean intensity of i observations of symmetry related reflections of h. R = Σ|Fobs-Fcalc|/ΣFobs, where Fcalc is the calculated protein structure factor from the atomic model (Rfree was calculated with 5% of the reflections selected).
