# Supplementary material for: An Allele of Glutamate Formiminotransferase Triggers 5‐Methyl‐Tetrahydrofolate‐to‐MeFox Conversion and Facilitates Folate Biofortification in Maize
Source: Adv Sci (Weinh). 2025 Aug 21;12(42):e15082. doi: 10.1002/advs.202415082 (PMC12622545; doi:10.1002/advs.202415082)
Supplement: Supplementary file 32 — Supplemental Table 13 [file ADVS-12-e15082-s010.xls]

## Sheet: Supplementary Table S13
Supplementary Table S13. Virtual screen against ZmGFT-B73 protein
Compound name	Molecular structure	Affinity (kal mol-1) a
5-Methyl-tetrahydrofolate (5-M-THF)		-9
5-Formyl-tetrahydrofolate (5-F-THF)		-8.2
10-Formyl-tetrahydrofolate		-8.2
5,10-Methenyl-tetrahydrofolate (5,10-CH=THF)		-8.1
5,10-Methylene-tetrahydrofolate (5,10-M-THF)		-8
Tetrahydrofolate (THF)		-8
Folic acid		-7.7
5-formimino-tetrahydrofolate		-7.4
aAffinity is calculated using Autodock Vina(97).
