# Supplementary material for: An Allele of Glutamate Formiminotransferase Triggers 5‐Methyl‐Tetrahydrofolate‐to‐MeFox Conversion and Facilitates Folate Biofortification in Maize
Source: Adv Sci (Weinh). 2025 Aug 21;12(42):e15082. doi: 10.1002/advs.202415082 (PMC12622545; doi:10.1002/advs.202415082)
Supplement: Supplementary file 33 — Supplemental Table 14 [file ADVS-12-e15082-s004.xls]

## Sheet: Supplementary Table S14
Supplementary Table S14. Folate profile of commercial sweetcorn hybrids grown in Hebei.
Commercial sweetcorn hybrids	Source	S1789	Sample in detection	THF (μg 100g-1 FW)	5,10-CH=THF (μg 100g-1 FW)	5-F-THF (μg 100g-1 FW)	5-M-THF (μg 100g-1 FW)	Total folates (μg 100g-1 FW)	MeFox (μg 100g-1 FW)	Total folates with MeFox (μg 100g-1 FW)	MeFox/5-M-THF
1	Shanghai	G/G	sample 1 in detection 1	7.236	9.282	0.985	67.981	85.484	258.975	344.459	3.80952
			sample 2 in detection 1	7.3385	9.3745	0.986	62.256	79.955	258.976	338.931	4.15986
			sample 3 in detection 1	7.4115	9.905	0.9885	64.335	82.64	258.978	341.618	4.02547
			sample 4 in detection 2	7.5965	10.17	0.991	76.17	94.9275	258.981	353.909	3.40004
			sample 5 in detection 2	7.7015	10.793	0.9925	78.0135	97.5005	258.983	356.483	3.31971
			sample 6 in detection 2	7.841	10.8455	0.9945	78.3375	98.0185	258.985	357.003	3.30601
2	Shanghai	G/G	sample 1 in detection 1	10.18	7.123	0.5915	125.83	143.725	182.732	326.457	1.45222
			sample 2 in detection 1	9.304	6.754	0.4965	126.66	143.214	183.17	326.385	1.44616
			sample 3 in detection 1	8.9595	6.688	0.47	129.991	146.108	186.561	332.67	1.43518
			sample 4 in detection 2	10.5115	8.251	0.7975	134.814	154.374	192.088	346.462	1.42484
			sample 5 in detection 2	11.451	7.898	0.7255	134.654	154.728	190.768	345.497	1.41673
			sample 6 in detection 2	11.0115	7.504	0.644	135.214	154.374	189.874	344.248	1.40425
3	Shanghai	G/G	sample 1 in detection 1	6.0405	4.295	2.12	83.701	96.1565	163.454	259.611	1.95284
			sample 2 in detection 1	5.678	4.145	2.1005	86.67	98.5935	162.066	260.66	1.86993
			sample 3 in detection 1	5.801	4.178	2.1355	82.325	94.4395	164.988	259.427	2.0041
			sample 4 in detection 2	6.006	4.768	2.256	94.754	107.784	174.49	282.274	1.84151
			sample 5 in detection 2	6.1705	4.8105	2.2435	93.52	106.745	175.03	281.774	1.87157
			sample 6 in detection 2	6.12	4.774	2.24	91.3305	104.465	175.541	280.005	1.92204
4	Shanghai	G/G	sample 1 in detection 1	5.3385	4.6565	2.5275	75.6655	88.188	114.989	203.177	1.5197
			sample 2 in detection 1	5.103	4.6565	2.532	73.4315	85.723	115.064	200.787	1.56696
			sample 3 in detection 1	5.068	4.715	2.502	73.376	85.661	119.453	205.114	1.62796
			sample 4 in detection 2	5.307	4.8385	2.1	80.696	92.9415	123.639	216.581	1.53216
			sample 5 in detection 2	5.459	4.8975	2.124	79.38	91.8605	129.359	221.22	1.62962
			sample 6 in detection 2	5.5015	4.8855	2.0885	80.9095	93.385	126.04	219.425	1.5578
5	Shanghai	G/G	sample 1 in detection 1	4.166	2.6065	3.51	58.6855	68.968	109.552	178.52	1.86677
			sample 2 in detection 1	4.0625	2.5565	3.5055	57.855	67.9795	110.634	178.613	1.91226
			sample 3 in detection 1	4.2775	2.57	3.519	57.595	67.9615	112.624	180.585	1.95544
			sample 4 in detection 2	4.586	2.7635	3.5915	68.473	79.414	116.638	196.052	1.70342
			sample 5 in detection 2	4.9535	2.7855	3.5875	66.767	78.0935	117.073	195.166	1.75345
			sample 6 in detection 2	4.6715	2.788	3.586	65.599	76.6445	116.559	193.203	1.77684
6	Shanghai	G/G	sample 1 in detection 1	1.815	4.0215	4.4285	43.109	53.374	120.596	173.97	2.79747
			sample 2 in detection 1	1.7885	3.9165	4.221	40.3115	50.2375	121.074	171.311	3.00346
			sample 3 in detection 1	1.8315	3.92	4.311	40.0175	50.08	123.49	173.57	3.0859
			sample 4 in detection 2	1.9155	4.2075	4.818	50.1125	61.0535	125.828	186.881	2.5109
			sample 5 in detection 2	1.9685	4.113	4.9275	46.167	57.176	126.572	183.748	2.74161
			sample 6 in detection 2	1.914	4.1415	4.8155	47.7985	58.6695	128.832	187.501	2.69531
7	Beijing	G/G	sample 1 in detection 1	0.3075	1.8685	9.531	91.439	103.146	27.52	130.666	0.300966
			sample 2 in detection 1	0.3055	1.831	8.5745	90.949	101.66	27.1665	128.827	0.2987
			sample 3 in detection 1	0.308	1.8765	9.4015	91.167	102.753	27.2595	130.012	0.299006
			sample 4 in detection 2	0.313	1.9805	10.5295	93.2475	106.07	29.2145	135.285	0.313301
			sample 5 in detection 2	0.311	1.954	10.9145	93.214	106.394	29.315	135.708	0.314491
			sample 6 in detection 2	0.3125	2.0045	10.9135	92.9375	106.168	29.0225	135.19	0.31228
8	Beijing	G/G	sample 1 in detection 1	2.697	2.032	34.8075	48.615	88.1515	90.635	178.786	1.86434
			sample 2 in detection 1	2.6895	2.017	34.0645	46.3955	85.1665	89.5375	174.704	1.92987
			sample 3 in detection 1	2.7055	2.0705	33.3905	46.9245	85.091	90.267	175.358	1.92366
			sample 4 in detection 2	2.73	2.2145	36.261	55.3055	96.511	95.272	191.783	1.72265
			sample 5 in detection 2	2.7735	2.2465	36.304	54.9305	96.2545	95.457	191.712	1.73778
			sample 6 in detection 2	2.75	2.2585	36.1195	54.46	95.588	95.003	190.591	1.74445
9	Sichuan	G/G	sample 1 in detection 1	3.531	2.2105	36.55	87.473	129.764	211.557	341.322	2.41854
			sample 2 in detection 1	3.475	2.1665	33.5805	86.84	126.062	212.49	338.553	2.44692
			sample 3 in detection 1	3.5245	2.2985	34.0715	87.1475	127.042	212.292	339.334	2.43601
			sample 4 in detection 2	3.856	2.5645	47.8845	89.777	144.082	199.672	343.754	2.22409
			sample 5 in detection 2	4.0185	3.0965	47.248	89.9155	144.279	199.217	343.495	2.2156
			sample 6 in detection 2	3.816	2.9695	48.2355	89.7545	144.775	202.938	347.714	2.26103
10	Sichuan	G/G	sample 1 in detection 1	3.103	2.08	36.077	88.0845	129.345	215.321	344.666	2.44448
			sample 2 in detection 1	3.0535	1.9145	35.076	81.1435	121.188	213.837	335.024	2.63529
			sample 3 in detection 1	3.156	1.9475	38.687	83.1815	126.972	219.059	346.031	2.63351
			sample 4 in detection 2	3.396	2.499	50.6205	109.921	166.436	240.665	407.101	2.18944
			sample 5 in detection 2	3.564	2.5025	50.579	109.049	165.695	235.768	401.462	2.16202
			sample 6 in detection 2	3.488	2.4605	53.0335	106.131	165.113	228.802	393.915	2.15585
11	Sichuan	G/G	sample 1 in detection 1	3.666	2.974	57.885	108.239	172.764	170.491	343.255	1.57513
			sample 2 in detection 1	3.236	2.8245	54.897	105.23	166.188	166.245	332.433	1.57983
			sample 3 in detection 1	3.3655	2.843	55.77	106.118	168.096	166.363	334.46	1.56772
			sample 4 in detection 2	3.9625	3.404	67.751	118.018	193.136	184.057	377.192	1.55957
			sample 5 in detection 2	4.3005	3.4125	67.665	118.093	193.471	183.978	377.449	1.55791
			sample 6 in detection 2	3.9225	3.3705	66.2715	116.04	189.604	183.036	372.639	1.57736
12	Guangdong	G/G	sample 1 in detection 1	1.019	1.925	18.5985	210.335	231.877	64.3355	296.213	0.305872
			sample 2 in detection 1	0.9665	1.842	15.308	209.304	227.421	62.5875	290.009	0.299026
			sample 3 in detection 1	1.104	1.859	16.0455	209.301	228.31	63.025	291.334	0.301121
			sample 4 in detection 2	1.236	2.162	28.042	213.617	245.057	68.64	313.697	0.321323
			sample 5 in detection 2	1.308	2.1365	27.9785	213.308	244.731	68.3145	313.046	0.320262
			sample 6 in detection 2	1.3075	2.075	27.4445	212.912	243.739	67.4765	311.216	0.316922
13	Shanghai	A/A	sample 1 in detection 1	1.4195	2.432	0.4565	31.7125	36.0205	107.853	143.874	3.40096
			sample 2 in detection 1	1.2935	2.337	0.4995	30.23	34.36	108.59	142.95	3.59211
			sample 3 in detection 1	1.258	2.3005	0.662	30.744	34.9645	111.431	146.395	3.62448
			sample 4 in detection 2	1.4405	2.569	0.8035	36.447	41.26	115.756	157.016	3.17601
			sample 5 in detection 2	1.54	2.538	0.892	36.762	41.732	114.91	156.643	3.1258
			sample 6 in detection 2	1.5365	2.5675	0.9325	36.597	41.6335	114.874	156.507	3.13889
14	Shanghai	A/A	sample 1 in detection 1	3.0725	2.742	2.7	76.468	84.9825	53.7145	138.697	0.702444
			sample 2 in detection 1	3.0325	2.589	2.6585	74.672	82.952	52.2855	135.238	0.700202
			sample 3 in detection 1	3.274	2.616	2.692	75.011	83.593	52.11	135.703	0.694698
			sample 4 in detection 2	3.379	3.1245	2.82	81.686	91.0095	58.3545	149.364	0.714376
			sample 5 in detection 2	3.3975	3.112	2.818	81.0085	90.336	57.91	148.246	0.714863
			sample 6 in detection 2	3.363	3.054	2.786	81.196	90.399	57.56	147.959	0.708902
15	Shanghai	A/A	sample 1 in detection 1	1.256	1.0095	2.988	33.145	38.3985	82.2315	120.63	2.48096
			sample 2 in detection 1	1.272	0.9705	2.8505	31.81	36.903	79.751	116.654	2.5071
			sample 3 in detection 1	1.318	0.9785	3.028	32.7205	38.045	79.9675	118.013	2.44396
			sample 4 in detection 2	1.454	1.126	3.3115	39.4065	45.298	88.931	134.229	2.25676
			sample 5 in detection 2	1.453	1.1175	3.376	38.5225	44.469	88.5655	133.035	2.29906
			sample 6 in detection 2	1.5015	1.115	3.1765	38.455	44.248	88.531	132.779	2.3022
16	Shanghai	A/A	sample 1 in detection 1	1.0795	5.8515	3.617	36.8585	47.4065	35.7855	83.192	0.970889
			sample 2 in detection 1	1	5.3775	3.617	36.292	46.2865	35.5265	81.813	0.978907
			sample 3 in detection 1	0.961	5.717	3.6755	36.365	46.7185	36.9445	83.663	1.01594
			sample 4 in detection 2	1.1525	7.038	3.8145	38.4275	50.4325	42.2545	92.687	1.09959
			sample 5 in detection 2	1.2605	7.048	3.8465	38.32	50.475	41.929	92.404	1.09418
			sample 6 in detection 2	1.1765	6.913	3.8585	38.0335	49.9815	40.933	90.9145	1.07624
17	Shanghai	A/A	sample 1 in detection 1	1.2475	0.601	3.047	12.3635	17.259	19.2105	36.4695	1.55381
			sample 2 in detection 1	1.2465	0.5965	2.8695	12.1445	16.857	19.242	36.099	1.58442
			sample 3 in detection 1	1.248	0.622	2.8415	12.958	17.6695	20.69	38.3595	1.5967
			sample 4 in detection 2	1.2515	0.6825	3.259	13.759	18.952	20.1255	39.0775	1.46272
			sample 5 in detection 2	1.2535	0.678	3.262	14.27	19.4635	24.373	43.8365	1.70799
			sample 6 in detection 2	1.2515	0.673	3.217	14.1595	19.301	24.0755	43.3765	1.70031
18	Shanghai	A/A	sample 1 in detection 1	1.025	0.6965	1.9935	19.6645	23.3795	19.9715	43.351	1.01561
			sample 2 in detection 1	1.0725	0.6865	2.0755	19.1085	22.943	19.1075	42.0505	0.999948
			sample 3 in detection 1	1.094	0.688	1.9465	20.843	24.5715	19.075	43.6465	0.915175
			sample 4 in detection 2	1.219	0.7665	2.3335	22.444	26.763	21.026	47.789	0.936821
			sample 5 in detection 2	1.276	0.768	2.367	23.1195	27.5305	21.1285	48.659	0.913882
			sample 6 in detection 2	1.26	0.759	2.3475	23.0135	27.38	20.643	48.023	0.896995
19	Shanghai	A/A	sample 1 in detection 1	2.038	1.749	3.8005	27.777	35.3645	33.9885	69.353	1.22362
			sample 2 in detection 1	2.013	1.719	3.7895	26.1525	33.674	31.6015	65.2755	1.20835
			sample 3 in detection 1	2.2535	1.857	4.0135	26.9655	35.0895	32.126	67.2155	1.19137
			sample 4 in detection 2	2.512	2.1995	4.288	29.6885	38.688	41.574	80.262	1.40034
			sample 5 in detection 2	2.5615	2.2425	4.282	29.7205	38.8065	39.973	78.7795	1.34496
			sample 6 in detection 2	2.762	2.256	4.2335	28.318	37.5695	40.494	78.0635	1.42997
20	Shanghai	A/A	sample 1 in detection 1	2.428	2.9255	3.1105	34.4145	42.8785	39.9875	82.866	1.16194
			sample 2 in detection 1	2.356	2.95	3.156	33.5735	42.0355	54.0355	96.071	1.60947
			sample 3 in detection 1	2.488	2.9165	3.097	33.459	41.9605	42.1715	84.132	1.26039
			sample 4 in detection 2	2.732	2.9795	3.319	36.5505	45.581	73.0775	118.659	1.99936
			sample 5 in detection 2	2.744	2.998	3.3265	36.437	45.5055	67.857	113.362	1.86231
			sample 6 in detection 2	2.7165	3.0085	3.3295	36.048	45.1025	67.5715	112.674	1.87449
21	Shanghai	A/A	sample 1 in detection 1	0.8935	1.011	1.4715	8.007	11.383	10.337	21.72	1.291
			sample 2 in detection 1	0.889	1.0065	1.4495	8.007	11.352	10.3165	21.6685	1.28844
			sample 3 in detection 1	0.913	1.027	1.56	8.0595	11.5595	10.316	21.8755	1.27998
			sample 4 in detection 2	0.968	1.0675	1.8185	8.1995	12.0535	10.3915	22.445	1.26733
			sample 5 in detection 2	0.955	1.088	1.842	8.2365	12.1215	10.398	22.5195	1.26243
			sample 6 in detection 2	0.961	1.1195	1.8345	8.2485	12.1635	10.399	22.5625	1.26071
22	Beijing	A/A	sample 1 in detection 1	0.3605	1.495	8.4245	63.425	73.705	34.6475	108.353	0.546275
			sample 2 in detection 1	0.3565	1.4555	8.1075	61.7875	71.707	34.4215	106.129	0.557095
			sample 3 in detection 1	0.355	1.4555	8.027	61.7205	71.558	35.446	107.004	0.574299
			sample 4 in detection 2	0.3595	1.519	8.793	69.095	79.7665	37.9965	117.763	0.549917
			sample 5 in detection 2	0.3645	1.519	9.026	68.479	79.3885	38.445	117.834	0.561413
			sample 6 in detection 2	0.3625	1.5405	8.747	68.6495	79.2995	38.502	117.802	0.560849
23	Beijing	A/A	sample 1 in detection 1	0.347	0.5135	11.7825	76.596	89.239	41.4725	130.712	0.541445
			sample 2 in detection 1	0.3075	0.471	10.8645	76.3835	88.0265	40.689	128.715	0.532694
			sample 3 in detection 1	0.3675	0.4715	10.9605	78.9415	90.741	40.684	131.425	0.515369
			sample 4 in detection 2	0.4265	0.626	16.1285	84.712	101.893	43.414	145.307	0.512489
			sample 5 in detection 2	0.464	0.6135	16.813	84.7785	102.669	43.605	146.274	0.51434
			sample 6 in detection 2	0.4945	0.615	16.921	85.422	103.453	43.681	147.133	0.511355
24	Beijing	A/A	sample 1 in detection 1	0.4475	0.792	16.788	41.61	59.6375	45.546	105.183	1.09459
			sample 2 in detection 1	0.4455	0.697	16.89	42.8115	60.844	45.285	106.129	1.05778
			sample 3 in detection 1	0.4475	0.697	17.3025	40.8975	59.3445	46.485	105.829	1.13662
			sample 4 in detection 2	0.4515	0.9085	18.925	46.3965	66.6815	47.468	114.15	1.02309
			sample 5 in detection 2	0.4535	0.9265	18.794	46.6185	66.7925	47.854	114.647	1.0265
			sample 6 in detection 2	0.453	0.9235	19.485	46.909	67.7705	47.5755	115.346	1.01421
25	Beijing	A/A	sample 1 in detection 1	0.4905	0.964	12.254	61.652	75.3605	27.2235	102.584	0.441567
			sample 2 in detection 1	0.4855	0.932	10.1215	61.6265	73.1655	26.874	100.04	0.436079
			sample 3 in detection 1	0.484	1	10.604	61.631	73.719	26.858	100.577	0.435787
			sample 4 in detection 2	0.4895	1.237	15.387	61.703	78.8165	28.153	106.969	0.456266
			sample 5 in detection 2	0.496	1.2265	15.3345	61.708	78.765	28.2195	106.984	0.457307
			sample 6 in detection 2	0.4935	1.204	14.112	61.709	77.5185	28.197	105.716	0.456935
26	Beijing	A/A	sample 1 in detection 1	0.3685	1.3365	7.1795	68.6205	77.505	15.523	93.028	0.226215
			sample 2 in detection 1	0.325	1.331	7.107	65.069	73.832	15.5965	89.4285	0.239692
			sample 3 in detection 1	0.314	1.3705	7.6735	63.838	73.196	15.61	88.806	0.244525
			sample 4 in detection 2	0.3635	1.475	8.8695	73.3195	84.0275	15.1575	99.185	0.206732
			sample 5 in detection 2	0.4135	1.4785	9.2	73.649	84.741	15.13	99.871	0.205434
			sample 6 in detection 2	0.39	1.4805	9.327	73.734	84.9315	15.273	100.204	0.207136
27	Beijing	A/A	sample 1 in detection 1	0.2205	1.0255	6.908	41.759	49.913	10.9655	60.8785	0.26259
			sample 2 in detection 1	0.2195	0.967	5.606	41.3815	48.174	10.907	59.081	0.263572
			sample 3 in detection 1	0.2185	0.967	5.8055	41.846	48.837	10.907	59.744	0.260646
			sample 4 in detection 2	0.2225	1.174	10.159	42.287	53.8425	11.114	64.9565	0.262823
			sample 5 in detection 2	0.219	1.1965	10.242	42.2035	53.861	11.1365	64.9975	0.263876
			sample 6 in detection 2	0.2175	1.199	9.5245	42.068	53.009	11.139	64.148	0.264786
28	Beijing	A/A	sample 1 in detection 1	0.372	0.572	4.5635	56.889	62.3965	29.9985	92.395	0.527316
			sample 2 in detection 1	0.3245	0.511	5.801	56.9565	63.593	29.3325	92.9255	0.514998
			sample 3 in detection 1	0.311	0.4875	5.05	56.982	62.8305	31.348	94.1785	0.550139
			sample 4 in detection 2	0.3875	0.661	8.715	56.7285	66.492	31.97	98.462	0.563562
			sample 5 in detection 2	0.41	0.6585	8.363	56.727	66.1585	32.517	98.6755	0.573219
			sample 6 in detection 2	0.3815	0.625	8.985	56.7885	66.78	32.4865	99.2665	0.572061
29	Beijing	A/A	sample 1 in detection 1	0.2165	0.932	6.602	41.947	49.6975	10.2195	59.917	0.243629
			sample 2 in detection 1	0.2155	0.837	6.541	41.8615	49.455	10.222	59.677	0.244186
			sample 3 in detection 1	0.218	0.8005	6.5175	41.866	49.402	10.352	59.754	0.247265
			sample 4 in detection 2	0.221	1.0985	6.691	41.9675	49.978	10.627	60.605	0.25322
			sample 5 in detection 2	0.2225	1.0665	6.6935	41.983	49.9655	10.667	60.6325	0.254079
			sample 6 in detection 2	0.2245	1.0145	6.665	41.9195	49.8235	10.6985	60.522	0.255215
30	Beijing	A/A	sample 1 in detection 1	0.066	1.443	5.5275	41.6355	48.672	53.542	102.214	1.28597
			sample 2 in detection 1	0.0545	1.4565	5.4945	41.419	48.4245	53.6065	102.031	1.29425
			sample 3 in detection 1	0.1495	1.49	5.9535	41.3555	48.9485	53.864	102.812	1.30246
			sample 4 in detection 2	0.2365	1.5195	6.4265	42.0605	50.243	54.088	104.331	1.28596
			sample 5 in detection 2	0.2785	1.538	6.364	41.8925	50.073	54.1985	104.272	1.29375
			sample 6 in detection 2	0.3045	1.5325	6.5955	41.825	50.2575	54.351	104.609	1.29949
31	Beijing	A/A	sample 1 in detection 1	3.8785	2.8335	53.3445	125.516	185.572	72.3835	257.955	0.57669
			sample 2 in detection 1	3.8405	2.809	50.183	122.638	179.47	72.151	251.621	0.588327
			sample 3 in detection 1	3.8195	2.9425	59.113	123.576	189.451	72.2705	261.721	0.584826
			sample 4 in detection 2	3.8695	3.3955	67.41	136.188	210.863	73.0875	283.95	0.536668
			sample 5 in detection 2	3.9235	3.2465	71.235	135.395	213.8	73.2305	287.031	0.540866
			sample 6 in detection 2	3.895	3.301	68.387	134.24	209.823	73.2725	283.096	0.54583
32	Beijing	A/A	sample 1 in detection 1	3.3405	4.778	139.275	140.327	287.721	68.1835	355.904	0.485892
			sample 2 in detection 1	3.336	4.7765	142.263	141.674	292.05	67.947	359.997	0.479599
			sample 3 in detection 1	3.335	4.7765	154.609	147.662	310.382	67.985	378.368	0.46041
			sample 4 in detection 2	3.3395	4.784	165.47	152.84	326.434	69.067	395.501	0.451891
			sample 5 in detection 2	3.3445	4.783	176.147	159.865	344.14	67.6495	411.789	0.423165
			sample 6 in detection 2	3.3425	4.783	172.209	154.171	334.505	68.602	403.107	0.444975
33	Beijing	A/A	sample 1 in detection 1	3.685	5.122	92.99	141.089	242.886	84.843	327.729	0.601344
			sample 2 in detection 1	3.4235	4.6075	97.2465	137.845	243.122	83.1945	326.317	0.603539
			sample 3 in detection 1	3.8685	4.7505	114.363	138.525	261.507	82.751	344.258	0.597372
			sample 4 in detection 2	4.3775	5.721	139.643	151.139	300.882	90.845	391.726	0.601067
			sample 5 in detection 2	5.2405	5.847	137.443	150.049	298.579	90.78	389.36	0.605002
			sample 6 in detection 2	4.772	5.6335	134.929	148.962	294.297	90.265	384.562	0.60596
34	Beijing	A/A	sample 1 in detection 1	3.2045	3.446	40.939	77.046	124.635	237.817	362.453	3.08669
			sample 2 in detection 1	3.148	3.2535	37.943	75.018	119.362	240.052	359.414	3.19993
			sample 3 in detection 1	3.2955	3.2425	38.5905	74.9115	120.04	241.917	361.957	3.22937
			sample 4 in detection 2	3.408	3.67	50.593	82.576	140.247	222.235	362.482	2.69128
			sample 5 in detection 2	3.506	3.705	49.8305	82.1625	139.204	211.379	350.582	2.57269
			sample 6 in detection 2	3.499	3.708	49.6005	81.9045	138.712	209.661	348.373	2.55983
35	Sichuan	A/A	sample 1 in detection 1	3.2165	4.935	95.9845	157.232	261.368	112.624	373.993	0.716295
			sample 2 in detection 1	3.1605	4.7015	87.516	152.231	247.608	107.944	355.552	0.709079
			sample 3 in detection 1	3.357	4.7255	88.76	152.821	249.664	104.341	354.005	0.682764
			sample 4 in detection 2	3.552	5.568	119.055	169.857	298.033	89.421	387.454	0.526447
			sample 5 in detection 2	3.6225	5.444	118.327	169.655	297.049	88.252	385.301	0.520184
			sample 6 in detection 2	3.6945	5.4545	116.4	170.51	296.06	93.6625	389.722	0.549308
36	Sichuan	A/A	sample 1 in detection 1	4.7555	4.259	99.73	197.579	306.324	123.723	430.046	0.626195
			sample 2 in detection 1	4.6315	3.988	94.031	195.429	298.079	124.725	422.805	0.638216
			sample 3 in detection 1	5.3085	4.045	92.82	195.987	298.161	125.677	423.837	0.641252
			sample 4 in detection 2	5.4655	5.032	123.272	202.629	336.398	103.512	439.91	0.510846
			sample 5 in detection 2	5.7655	5.033	118.266	204.541	333.605	102.284	435.889	0.500064
			sample 6 in detection 2	6.0905	4.9195	119.534	206.165	336.709	108.279	444.988	0.525208
37	Sichuan	A/A	sample 1 in detection 1	2.679	3.446	40.919	72.7665	119.811	213.746	333.557	2.93743
			sample 2 in detection 1	2.478	3.2635	37.5645	73.6395	116.945	212.309	329.254	2.88308
			sample 3 in detection 1	2.459	3.24	37.288	77.0475	120.034	219.96	339.995	2.85486
			sample 4 in detection 2	2.82	3.7655	49.9515	80.027	136.564	245.675	382.24	3.06991
			sample 5 in detection 2	2.779	3.605	48.8365	83.0475	138.268	235.117	373.385	2.83111
			sample 6 in detection 2	2.7925	3.705	49.514	81.82	137.832	241.697	379.529	2.95401
38	Beijing	G/A	sample 1 in detection 1	4.7895	7.5595	140.28	200.977	353.607	221.398	575.005	1.10161
			sample 2 in detection 1	4.8495	7.503	136.708	200.629	349.69	220.342	570.032	1.09826
			sample 3 in detection 1	4.7935	7.662	136.058	202.154	350.667	225.07	575.736	1.11336
			sample 4 in detection 2	5.024	7.9695	152.758	206.017	371.769	237.901	609.67	1.15477
			sample 5 in detection 2	4.958	7.8525	151.635	206.266	370.711	238.291	609.002	1.15526
			sample 6 in detection 2	5.012	7.8915	152.205	206.671	371.779	238.827	610.606	1.15559
39	Sichuan	G/A	sample 1 in detection 1	2.907	2.1885	40.202	66.2975	111.595	180.808	292.402	2.72721
			sample 2 in detection 1	2.838	2.151	36.529	66.2215	107.74	180.036	287.776	2.7187
			sample 3 in detection 1	2.9655	2.151	37.1905	68.4675	110.775	180.215	290.99	2.63213
			sample 4 in detection 2	3.113	2.266	51.212	74.883	131.474	182.929	314.403	2.44286
			sample 5 in detection 2	3.178	2.2985	50.6645	75.62	131.761	183.062	314.824	2.42082
			sample 6 in detection 2	3.179	2.3	48.803	75.8245	130.107	182.919	313.026	2.41241
40	Sichuan	G/A	sample 1 in detection 1	2.824	6.1295	98.9905	113.308	221.251	217.161	438.413	1.91657
			sample 2 in detection 1	2.674	5.967	86.8665	111.799	207.306	216.612	423.918	1.93751
			sample 3 in detection 1	3.2315	5.9455	89.191	112.128	210.496	216.714	427.211	1.93274
			sample 4 in detection 2	4.119	6.3115	135.688	117.392	263.51	218.285	481.796	1.85945
			sample 5 in detection 2	3.9835	6.2335	131.189	117.653	259.06	218.77	477.83	1.85945
			sample 6 in detection 2	4.0085	6.272	128.407	117.367	256.054	219.046	475.099	1.86634
41	Sichuan	G/A	sample 1 in detection 1	3.3495	6.695	119.056	117.156	246.257	205.748	452.005	1.75618
			sample 2 in detection 1	3.3405	6.4335	114.249	115.219	239.243	202.592	441.835	1.75831
			sample 3 in detection 1	3.3715	6.473	112.91	115.108	237.863	216.242	454.104	1.8786
			sample 4 in detection 2	3.4025	7.0975	127.609	122.68	260.789	253.863	514.652	2.06931
			sample 5 in detection 2	3.41	7.781	125.811	122.165	259.168	255.275	514.443	2.08958
			sample 6 in detection 2	3.4185	7.8035	123.249	122.934	257.405	254.394	511.799	2.06935
42	Guangdong	G/A	sample 1 in detection 1	0.324	0.5785	4.1145	63.348	68.365	42.275	110.64	0.667345
			sample 2 in detection 1	0.5555	1.234	15.851	144.746	162.387	57.1655	219.552	0.394937
			sample 3 in detection 1	0.2625	0.325	6.459	79.413	86.4595	38.005	124.465	0.478574
			sample 4 in detection 2	0.951	1.6225	24.065	201.637	228.276	105.092	333.368	0.521193
			sample 5 in detection 2	1.3525	3.0255	32.979	262.053	299.411	102.855	402.265	0.392494
			sample 6 in detection 2	1.1035	2.5115	28.3835	232.949	264.947	107.175	372.123	0.460081
43	Guangdong	G/A	sample 1 in detection 1	0.6625	1.1505	23.456	167.405	192.674	64.6585	257.332	0.38624
			sample 2 in detection 1	0.6285	2.0675	23.8935	145.789	172.379	64.371	236.75	0.441535
			sample 3 in detection 1	0.783	2.2895	25.87	150.442	179.385	75.9585	255.343	0.504902
			sample 4 in detection 2	0.978	3.1165	27.5765	229.287	260.959	93.5255	354.484	0.407896
			sample 5 in detection 2	1.01	2.6475	28.5905	229.756	262.003	101.956	363.959	0.443759
			sample 6 in detection 2	1.03	2.0835	29.3065	222.387	254.808	106.877	361.685	0.480591
44	Guangdong	G/A	sample 1 in detection 1	1.35	2.0505	21.3595	262.107	286.867	82.232	369.099	0.313734
			sample 2 in detection 1	1.468	2.5115	31.214	301.131	336.325	92.064	428.389	0.305727
			sample 3 in detection 1	1.292	1.9395	23.7465	269.745	296.724	84.0555	380.779	0.31161
			sample 4 in detection 2	1.681	2.7725	37.946	328.488	370.888	104.698	475.587	0.318728
			sample 5 in detection 2	1.833	2.2955	44.983	355.233	404.345	114.228	518.573	0.321559
			sample 6 in detection 2	1.7565	3.1895	41.7415	345.808	392.495	110.708	503.204	0.320143
45	Guangdong	G/A	sample 1 in detection 1	0.8695	2.277	28.1215	209.157	240.425	63.7985	304.224	0.305026
			sample 2 in detection 1	0.768	2.577	30.1945	215.674	249.214	66.2005	315.414	0.306947
			sample 3 in detection 1	0.729	2.0995	28.744	210.44	242.013	64.278	306.291	0.305445
			sample 4 in detection 2	0.889	2.678	31.565	220.276	255.409	67.9275	323.336	0.308374
			sample 5 in detection 2	0.9575	3.089	33.0905	225.037	262.175	69.4315	331.606	0.308533
			sample 6 in detection 2	0.896	3.1415	32.2535	222.882	259.173	68.9225	328.096	0.309233
46	Guangdong	G/A	sample 1 in detection 1	0.866	0.7515	13.0425	133.275	147.935	74.775	222.71	0.561056
			sample 2 in detection 1	0.8195	0.8515	15.6945	142.909	160.274	81.182	241.456	0.56807
			sample 3 in detection 1	0.851	0.705	13.548	135.171	150.274	76.0295	226.304	0.562471
			sample 4 in detection 2	0.924	1.0775	17.5665	149.627	169.196	85.7515	254.947	0.5731
			sample 5 in detection 2	0.8085	1.238	19.419	155.097	176.563	90.2215	266.784	0.581708
			sample 6 in detection 2	0.8425	1.149	18.733	153.864	174.589	88.574	263.163	0.575664
47	Guangdong	G/A	sample 1 in detection 1	0.8615	2.0415	18.9685	184.671	206.542	79.5845	286.127	0.430954
			sample 2 in detection 1	0.8465	1.832	24.0965	190.55	217.325	84.107	301.432	0.441391
			sample 3 in detection 1	0.944	1.7555	19.967	185.825	208.491	80.485	288.976	0.433124
			sample 4 in detection 2	1.044	2.0825	27.6985	194.642	225.466	87.266	312.733	0.448342
			sample 5 in detection 2	1.155	2.1885	31.249	198.912	233.505	90.37	323.875	0.45432
			sample 6 in detection 2	0.999	2.0995	29.9435	197.09	230.132	89.2345	319.366	0.45276
For the folate detection of the hybrids, six samples were detected in two rounds in total. In each sample, kernels from the middle part of three cobs were collected. In round 1, sample 1, 2, and 3 were extracted and detected twice, and so for sample 4, 5, and 6 in round 2.
5-M-THF, 5-methyl-tetrahydrofolate; 5-F-THF, 5-formyl-tetrahydrofolate; 5,10-CH=THF, 5-methylene-tetrahydrofolate; THF, tetrahydrofolate;
Total folates include 5-M-THF, 5-F-THF, 5,10=THF, and THF.
