# Supplementary material for: An Allele of Glutamate Formiminotransferase Triggers 5‐Methyl‐Tetrahydrofolate‐to‐MeFox Conversion and Facilitates Folate Biofortification in Maize
Source: Adv Sci (Weinh). 2025 Aug 21;12(42):e15082. doi: 10.1002/advs.202415082 (PMC12622545; doi:10.1002/advs.202415082)
Supplement: Supplementary file 34 — Supplemental Table 15 [file ADVS-12-e15082-s015.xls]

## Sheet: Sheet1
Table S15.Transcriptomic data (FPKM value) of folate-related genes from wild type, Crispr, OE-B73 and OE-Qi319 lines
Gene Name	Gene ID	WT-1	WT-2	C-1	C-2	BOE-1	BOE-2	QOE-1	QOE-2
10-FDF	Zm00001d048550	0.55	0.54	1.06	1.77	0.72	0.73	3.48	1.78
5-FCL	Zm00001d006676	5.03	5.01	7.35	8.35	4.7	7.29	10.32	10.93
5-FCLL	Zm00001d023534	1.46	1.81	1.53	1.57	0.73	0.94	4.65	3.57
ADCL1	Zm00001d029231	15.22	14.9	31.84	22.35	18.28	18.84	24.47	21.77
ADCL2	Zm00001d039264	47.06	36.51	43.81	38.06	65.9	41.66	19.87	28.55
ADCL3	Zm00001d016006	0.21	0.05	0.35	0.12	0.25	0.69	0.32	0.5
ADCS	Zm00001d036484	6.38	5.39	10.55	6.53	3.17	3.68	5.26	6.56
GFT1	Zm00001d013786	53.44	45.27	20.38	17.73	104.81	296.24	152.28	122.14
GFT2	Zm00001d045527	0.3	0.92	0.93	1.24	0.32	0.98	1.77	1.87
DHC1	Zm00001d005614	4.98	7.11	6.82	6.09	6.74	6.51	7.67	8.43
DHC2	Zm00001d010867	49.01	36.78	28.1	46.35	52.29	38.54	46.08	53.96
DHC3	Zm00001d053900	10.45	13.36	21.26	19.3	15.34	22.27	19.42	18.77
DHFS1	Zm00001d023817	1.57	2.02	2.71	2.29	2.72	2.27	3.25	1.95
DHFS2	Zm00001d041625	3.04	2.04	4.48	3.79	3.46	3.81	3.67	3.39
DHNA1	Zm00001d031979	16.58	12.96	19.71	20.66	19.42	19.19	21.04	19.9
DHNA2	Zm00001d031995	4.06	5.53	6.13	10.61	6.37	5.44	17.21	11.9
DRTS1	Zm00001d050448	0	0	0.08	0	0	0.07	0	0
DRTS2	Zm00001d030396	0	0.13	0.22	0.12	0.3	0.19	0.2	0.11
DRTS3	Zm00001d007318	8.37	10.46	21.27	18.26	12.8	20.65	20.12	19.78
DRTS4	Zm00001d049188	5.42	7.24	13.54	10.64	8.56	13.91	12.19	14.67
FPGS1	Zm00001d032529	1.56	5.63	1.86	2.15	2.51	1.15	3.64	6.83
FPGS2	Zm00001d048514	31.86	40.36	37.19	37.02	31.43	37.54	28.58	26.66
FTHS	Zm00001d020669	6.93	6.73	8.01	8.08	6.48	8.33	10.41	9.63
GCH-1	Zm00001d001959	5.18	8.49	10.62	12.86	10.44	10.01	13.46	15.54
GCH-2	Zm00001d026531	0.78	2.5	2.11	4.16	3.15	2.08	5.59	7.2
GCSH1	Zm00001d023699	0.1	0	0	1.04	1.1	1.42	0.08	0.21
GCSH2	Zm00001d015378	10.77	9.93	15.27	22.41	14.73	14.6	17.3	23.1
GCSH3	Zm00001d053800	69.49	73.9	69.04	71.62	88.37	84.12	58.09	48.31
GCSH4	Zm00001d048974	0	0.08	0	0	0	0	0	0
GCSP	Zm00001d023437	5.21	6.06	8.55	8.66	6.62	10.43	15.6	14.32
GCST	Zm00001d002258	12.29	9.25	22.07	24.88	18.64	20.92	30.81	25.96
GGH	Zm00001d010744	13.46	20.59	23.17	15.83	11.42	12.76	19.5	21.72
HPPK/DHPS	Zm00001d021338	1.37	3.76	7.33	5.01	5.45	5.75	7.44	7.71
MS1	Zm00001d031128	51.99	57.57	176	182.27	98.93	111.25	245.38	208.51
MS2	Zm00001d013644	56.74	49.81	121.13	133.07	62.23	77.37	196.8	168.79
MS3	Zm00001d033480	6	4.19	13.02	12.97	7.19	10.71	18.57	17.63
MTHFR1	Zm00001d034602	25.7	17.14	36.58	50.68	30.76	23.61	57.17	44.08
MTHFR2	Zm00001d012999	0	0	0	0	0	0	0	0
SHMT4	Zm00001d040457	0	0	11.7	13.11	0	6.93	15.72	10.22
SHMT7-1	Zm00001d042661	9.06	3.3	8.02	9.68	8.94	10.15	16.12	13.24
SHMT7-2	Zm00001d012247	11.39	8.61	12.59	16.82	15.42	13.54	24.43	19.22
SHMT-GLY1	Zm00001d049234	52.12	40.36	124.5	172.53	53.43	78.27	156.3	128.11
WT, Wild Type; C, Crispr; BOE, OE-B73; QOE, OE-Qi319.
