# Supplementary material for: An Allele of Glutamate Formiminotransferase Triggers 5‐Methyl‐Tetrahydrofolate‐to‐MeFox Conversion and Facilitates Folate Biofortification in Maize
Source: Adv Sci (Weinh). 2025 Aug 21;12(42):e15082. doi: 10.1002/advs.202415082 (PMC12622545; doi:10.1002/advs.202415082)
Supplement: Supplementary file 35 — Supplemental Table 16 [file ADVS-12-e15082-s027.xls]

## Sheet: Supplementary Table S16
Supplementary Table S16. Docking data of ZmGFT-Qi319 and ZmGFT-B73 with 5-M-THF.
Protein name	Docking method	Score
ZmGFT-Qi319	Autodock Vina (90)	-9.1 kcal mol-1
ZmGFT-B73		-9.0 kcal mol-1
ZmGFT-Qi319	Autodock 4 (91)	-13.9
ZmGFT-B73		-11.8
ZmGFT-Qi319	CDOCKER (92)	-63.8 kcal mol-1
ZmGFT-B73		-62.2 kcal mol-1
ZmGFT-Qi319	LigandFit (93)	80.9
ZmGFT-B73		66.9
