# Supplementary material for: An Allele of Glutamate Formiminotransferase Triggers 5‐Methyl‐Tetrahydrofolate‐to‐MeFox Conversion and Facilitates Folate Biofortification in Maize
Source: Adv Sci (Weinh). 2025 Aug 21;12(42):e15082. doi: 10.1002/advs.202415082 (PMC12622545; doi:10.1002/advs.202415082)
Supplement: Supplementary file 36 — Supplemental Table 17 [file ADVS-12-e15082-s035.xls]

## Sheet: Supplementary Table S16
Supplementary Table S16. Primers used in this study
Primer names	Sense primers (5’-3’)	Antisense primers (5’-3’)	Usage
ZM-CTM	CTCGCCGCTTTCCTTCCCGATG	GCAGCAGCATCAGTGCTACAAACATG	Resequence primers
ZM-CTM-CDS-F/R	AAAAAGCAGGCTATGGAGCCTCATCACGCAAAC	AGAAAGCTGGGTTCAGTCGTCAGCGCAAGC	Cloning ZmCTM
CDS-BglII-F/	AGATCTATGGAGCCTCATCACGCAAAC	GGTTACCTCAGTCGTCAGCGCAAGC	Cloning CTM CDS to overexpression vector pCambia3301
CDS-BstEII-R
ZM-FT-RT-F/ZM-FT-RT-R	GCGTTCTCAAGCATAGACCTG	ACCGTCGTAGCGCCTCTCTT	qRT-PCR of ZmCTM
BAR-F/BAR-R	GTCTGCACCATCGTCAACCACTACAT	TGAAGTCCAGCTGCCAGAAACCCA	Identification of overexpressors
ZN-actin-F/ ZN-actin-R	GGCCCAACTGCCGAAGCCAT	GAGAGGGGCCTCGGTCAGCA	qRT-PCR of ZmACTIN
RNAi-LOC_Os03g38540-F/R	GCATCTTCCATTGTGGCTTG	TTAGCCCAATGAGGCGAGTA	qRT-PCR of OsCTM
ACT01-F/R	CCAAGGCCAATCGTGAGAAGA	AATCAGTGAGATCACGCCCAG	qRT-PCR of OsACTIN
MU6 1-1 F/R	TGCACTGCACAAGCTGTGGTGTCCAAAGAATTTCCAGG	AATTCGGTGCTTGCGGCTC	Cloning maize promoter to CRISP/cas9 vector
MUsgR-1F/R	GAGCCGCAAGCACCGAATTGAGCTTGCAGGAGATGAACTGTTTTAGAGCTAGAAATAGCAAGTT	GGCCAGTGCCAAGCTTAAAAAAAGCACCGACTCG	Cloning ZmCTM sgRNA target to Crispr/cas9 vector
FTCD_M1_NdeI	AAGAAGGAGATATACATATGATGAGCCAGCTGGTTGAATG		Cloning
FTCD_A541_XhoI	TGGTGATGGTGATGCTCGAGTGCCTGACGTGCTTCCAGACG		Cloning
FT_V326_XhoI	TGGTGATGGTGATGCTCGAGAACCAGGTATTCAATAATACG		Cloning
Qi319-M1-NdeI	TCGGGCGCGGATCCCATATGATGGAGCCTCATCACGCAAAC		Cloning
Qi319-D330-Xhol(nostop)	TGGTGATGGTGATGCTCGAGGTCGTCAGCGCAAGCAATC		Cloning
SB-M1-NdeI	AAGAAGGAGATATACATATGATGGAACCCCACCACGCTAAC		Cloning
SB-D317-Xhol(nostop)	TGGTGATGGTGATGCTCGAGGTCGTCGGTGCAGGCGATCTTC		Cloning
SB-A6-NdeI	AAGAAGGAGATATACATATGGCTAACAAGCCCAAGCCCAAG		Cloning
SB-S-T315-XhoI(nostop)	TGGTGATGGTGATGCTCGAGGGTGGAGGCGATCTTCAGGTAC		Cloning
Ta_M1_NdeI	AAGAAGGAGATATACATATGATGGAGGGCAAGCGCACCGACCAG		Cloning
Ta-D316-Xhol(nostop)	TGGTGATGGTGATGCTCGAGGTCAGCGGCGGACACCATCTTG		Cloning
St-M1-NdeI	ATGGACCCCAACAGCGAGTG		Cloning
St-S316-XhoI(nostop)	GGAGCTGCTGGAGATCAGCTTC		Cloning
PA-M1-Ndel	ATGGATCATAGTCCGGCATG		Cloning
PA-N318-Xhol(nostop)	ATTACGATCTTCGCTGGTCAGC		Cloning
Qi319-G232N	CTTGGATCGAGAACTACAATGTC	GACATTGTAGTTCTCGATCCAAG	Mutation
B73-N228G	TGGATCGAGGGCTACAATGTC	GACATTGTAGCCCTCGATCCA	Mutation
SB_D57A	CAGCTGGGCGCCCACCACTAC	GTAGTGGTGGGCGCCCAGCTG	Mutation
SB_R64A	CAACCGTTTCGCCTACACCCTG	CAGGGTGTAGGCGAAACGGTTG	Mutation
SB-H109A	TCCGGTACTGCCCCTCGTATC	GATACGAGGGGCAGTACCGGA	Mutation
SB_G219N	CATGGATCGAAAATTACAACATC	GATGTTGTAATTTTCGATCCATG	Mutation
SB_H256A	GCTCTGGCCCTGTTCGCCGGTGACGACTGCACC	GGTGCAGTCGTCACCGGCGAACAGGGCCAGAGC	Mutation
SB_Y296A	GAACAGGGTGCCTACACTG	CAGTGTAGGCACCCTGTTC	Mutation
SB_T298A	GTTACTACGCTGACATCAC	GTGATGTCAGCGTAGTAAC	Mutation
