# Supplementary material for: An Allele of Glutamate Formiminotransferase Triggers 5‐Methyl‐Tetrahydrofolate‐to‐MeFox Conversion and Facilitates Folate Biofortification in Maize
Source: Adv Sci (Weinh). 2025 Aug 21;12(42):e15082. doi: 10.1002/advs.202415082 (PMC12622545; doi:10.1002/advs.202415082)
Supplement: Supplementary file 37 — Supplemental DataFile [file ADVS-12-e15082-s008.xlsx]

## Sheet: Figure. 1c and d
The source data of Figure. 1c and d is from seperated files:
The following three 2012 files will be provided upon the request.
2012 368lines_16338snps_kinship_110601 GWAS
2012 368lines_16338snps_pop__ structure_110607 GWAS
2012 GWAS new arranged 0.5millionSNP maf0.05
The following Supplementary Data sheets are provided in Additional Supplementary Files.pdf
Supplementary Table S1. Folate profile of 09ZHN (n = 501).
Supplementary Table S2. Folate profile of 10WY (n = 406).
Supplementary Table S3. Folate profile of 10AMH (n = 460).
Supplementary Table S4. Folate profile of best linear unbiased prediction data for the GWAS (n = 531).

## Sheet: Figure. 2a b c d 
Figure. 2a. Folate profiles in mature seeds from the wild type (WT) and ZmGFT-editing (CRISPR1 and CRISPR2) maize plants.
		WT			CRISPR1					CRISPR2
	5-F-THF	0.24	0.23	0.22	0.33	0.36	0.4	0.38	0.42	0.39	0.35	0.44	0.37	0.34
	5-M-THF	0.06	0.08	0.07	0.23	0.21	0.23	0.22	0.24	0.24	0.2	0.26	0.21	0.22
	MeFox	0.41	0.42	0.4	0.35	0.34	0.38	0.32	0.3	0.4	0.33	0.4	0.37	0.35
	SD
	5-F-THF	0.01	0.01	0.01	0.01	0.01	0.01	0.01	0.01	0.01	0.01	0.01	0.01	0.01
	5-M-THF	0.01	0.01	0.01	0.01	0.01	0.01	0.01	0.01	0.01	0.01	0.01	0.01	0.01
	MeFox	0.01	0.01	0.01	0.01	0.01	0.01	0.01	0.01	0.01	0.01	0.01	0.01	0.01
Figure. 2b. Relative expression levels of ZmGFT in two maize inbred lines
		B73						KN5585
		Ct value		Ct value		Ct value		Ct value		Ct value		Ct value
		Rep1		Rep2		Rep3		Rep1		Rep2		Rep3
	Root	ZmGFT	ZmACTIN	ZmGFT	ZmACTIN	ZmGFT	ZmACTIN	ZmGFT	ZmACTIN	ZmGFT	ZmACTIN	ZmGFT	ZmACTIN
	1	30.45	25.64	30.18	25.83	30.04	25.51	27.85	23.45	27.81	23.73	27.94	23.21
	2	29.58	25.64	29.14	25.35	29.77	25.64	26.91	23.13	26.86	23.35	26.97	23.57
	3	30.34	25.54	30.55	25.95	30.52	25.85	27.17	23.42	27.44	23.61	27.38	23.64
		Ct value		Ct value		Ct value		Ct value		Ct value		Ct value
		Rep1		Rep2		Rep3		Rep1		Rep2		Rep3
	Stem	ZmGFT	ZmACTIN	ZmGFT	ZmACTIN	ZmGFT	ZmACTIN	ZmGFT	ZmACTIN	ZmGFT	ZmACTIN	ZmGFT	ZmACTIN
	1	31.24	24.76	31.1	24.61	31.18	24.86	30.09	24.61	30.13	24.35	30.35	24.52
	2	30.46	24.58	30.39	24.87	30.59	24.54	30.64	24.85	30.56	24.51	30.23	24.65
	3	30	24.4	30.35	24.94	30.36	24.67	30.28	24.32	30.45	24.64	30.71	24.87
		Ct value		Ct value		Ct value		Ct value		Ct value		Ct value
		Rep1		Rep2		Rep3		Rep1		Rep2		Rep3
	Young leaf	ZmGFT	ZmACTIN	ZmGFT	ZmACTIN	ZmGFT	ZmACTIN	ZmGFT	ZmACTIN	ZmGFT	ZmACTIN	ZmGFT	ZmACTIN
	1	26.31	23.61	26.62	23.12	26.82	23.42	27.58	22.75	27.12	22.67	27.32	22.84
	2	27.12	23.76	27.24	23.65	26.93	23.57	27.35	22.84	27.13	22.94	27.28	22.61
	3	26.85	23.54	26.79	23.68	26.92	23.64	27.45	22.67	27.81	22.93	27.34	22.35
		Ct value		Ct value		Ct value		Ct value		Ct value		Ct value
		Rep1		Rep2		Rep3		Rep1		Rep2		Rep3
	Silk	ZmGFT	ZmACTIN	ZmGFT	ZmACTIN	ZmGFT	ZmACTIN	ZmGFT	ZmACTIN	ZmGFT	ZmACTIN	ZmGFT	ZmACTIN
	1	23.75	26.85	23.29	26.46	23.31	26.54	24.65	27.41	24.31	27.54	24.33	27.38
	2	23.89	26.75	23.45	26.35	23.77	26.75	24.14	27.46	24.45	27.68	24.41	27.51
	3	23.65	26.31	23.98	26.77	23.95	26.54	24.84	27.86	24.39	27.32	24.34	27.46
		Ct value		Ct value		Ct value		Ct value		Ct value		Ct value
		Rep1		Rep2		Rep3		Rep1		Rep2		Rep3
	Tassel	ZmGFT	ZmACTIN	ZmGFT	ZmACTIN	ZmGFT	ZmACTIN	ZmGFT	ZmACTIN	ZmGFT	ZmACTIN	ZmGFT	ZmACTIN
	1	31.82	25.31	31.79	25.64	32	25.84	28.52	21.42	28.67	21.43	28.79	21.57
	2	32.04	25.76	32.05	25.49	32.03	25.67	28.44	21.63	28.55	21.67	28.61	21.86
	3	31.69	25.34	31.97	25.87	31.54	25.49	28.17	21.57	28.04	21.36	28.15	21.73
		Rep1		Rep2		Rep3		Rep1		Rep2		Rep3
	10 DAP em	ZmGFT	ZmACTIN	ZmGFT	ZmACTIN	ZmGFT	ZmACTIN	ZmGFT	ZmACTIN	ZmGFT	ZmACTIN	ZmGFT	ZmACTIN
	1	27.45	24.67	27.59	24.75	27.34	24.51	27.41	24.53	27.55	24.37	27.85	24.58
	2	27.14	24.35	27.21	24.85	27.05	24.34	27.35	24.17	27.64	24.62	27.57	24.67
	3	27.47	24.69	27.64	24.84	27.23	24.61	27.12	24.19	27.73	24.67	27.83	24.95
		Ct value		Ct value		Ct value		Ct value		Ct value		Ct value
		Rep1		Rep2		Rep3		Rep1		Rep2		Rep3
	15 DAP em	ZmGFT	ZmACTIN	ZmGFT	ZmACTIN	ZmGFT	ZmACTIN	ZmGFT	ZmACTIN	ZmGFT	ZmACTIN	ZmGFT	ZmACTIN
	1	28.44	25.78	28.57	25.61	28.45	25.42	28.12	25.13	28.84	25.81	28.79	25.46
	2	28.48	25.97	28.44	25.76	28.48	25.74	28.41	25.43	28.75	25.84	28.71	25.69
	3	28.35	25.49	28.03	25.31	28.38	25.61	28.35	25.61	28.21	25.73	28.29	25.49
		Ct value		Ct value		Ct value		Ct value		Ct value		Ct value
		Rep1		Rep2		Rep3		Rep1		Rep2		Rep3
	20 DAP em	ZmGFT	ZmACTIN	ZmGFT	ZmACTIN	ZmGFT	ZmACTIN	ZmGFT	ZmACTIN	ZmGFT	ZmACTIN	ZmGFT	ZmACTIN
	1	27.58	25.05	27.31	25.03	27.39	25.01	29.67	26.89	29.12	26.43	29.57	26.84
	2	27.56	25.09	27.59	25.17	27.43	25.13	29.7	26.76	29.46	26.51	29.67	26.76
	3	27.24	25.06	27.39	25.01	27.49	25.04	29.28	26.57	29.29	26.39	29.19	26.45
		Ct value		Ct value		Ct value		Ct value		Ct value		Ct value
		Rep1		Rep2		Rep3		Rep1		Rep2		Rep3
	25 DAP em	ZmGFT	ZmACTIN	ZmGFT	ZmACTIN	ZmGFT	ZmACTIN	ZmGFT	ZmACTIN	ZmGFT	ZmACTIN	ZmGFT	ZmACTIN
	1	28.83	26.45	28.72	26.31	28.91	26.03	29.12	26.01	29.31	26.35	29.59	26.34
	2	28.95	26.57	28.62	26.14	28.79	26.42	29.23	26.14	29.2	26.31	29.47	26.46
	3	28.85	26.34	28.59	26.42	28.39	26.21	29.02	26.23	29.1	26.28	29.17	26.45
		Ct value		Ct value		Ct value		Ct value		Ct value		Ct value
		Rep1		Rep2		Rep3		Rep1		Rep2		Rep3
	10 DAP en	ZmGFT	ZmACTIN	ZmGFT	ZmACTIN	ZmGFT	ZmACTIN	ZmGFT	ZmACTIN	ZmGFT	ZmACTIN	ZmGFT	ZmACTIN
	1	24.71	24.52	24.22	24.37	24.69	24.64	23.88	24.34	24.1	24.59	23.96	24.56
	2	24.33	24.76	24.62	24.81	24.34	24.61	24.18	24.65	24.13	24.65	24.23	24.54
	3	24.77	24.69	25.08	24.85	24.28	24.37	23.84	24.51	23.7	24.73	23.85	24.61
		Ct value		Ct value		Ct value		Ct value		Ct value		Ct value
		Rep1		Rep2		Rep3		Rep1		Rep2		Rep3
	15 DAP en	ZmGFT	ZmACTIN	ZmGFT	ZmACTIN	ZmGFT	ZmACTIN	ZmGFT	ZmACTIN	ZmGFT	ZmACTIN	ZmGFT	ZmACTIN
	1	23.02	25.68	23.03	25.76	23.13	25.42	23.1	25.98	22.65	25.46	22.55	25.43
	2	22.86	25.34	22.99	25.76	22.85	25.43	22.75	25.76	22.68	25.81	22.41	25.46
	3	22.7	25.13	22.09	25.21	22.49	25.37	23.04	25.89	22.98	25.64	22.73	25.43
		Ct value		Ct value		Ct value		Ct value		Ct value		Ct value
		Rep1		Rep2		Rep3		Rep1		Rep2		Rep3
	20 DAP en	ZmGFT	ZmACTIN	ZmGFT	ZmACTIN	ZmGFT	ZmACTIN	ZmGFT	ZmACTIN	ZmGFT	ZmACTIN	ZmGFT	ZmACTIN
	1	22.09	26.37	21.89	26.63	22	26.47	22.81	26.78	22.66	26.75	22.66	26.73
	2	22.37	26.45	22.13	26.75	22.29	26.43	22.71	26.98	22.63	26.91	22.61	26.68
	3	22.54	26.73	22.12	26.53	22.09	26.44	22.18	26.68	22.59	26.83	22.52	26.96
		Ct value		Ct value		Ct value		Ct value		Ct value		Ct value
		Rep1		Rep2		Rep3		Rep1		Rep2		Rep3
	25 DAP en	ZmGFT	ZmACTIN	ZmGFT	ZmACTIN	ZmGFT	ZmACTIN	ZmGFT	ZmACTIN	ZmGFT	ZmACTIN	ZmGFT	ZmACTIN
	1	22.74	26.94	22.15	26.34	21.99	26.12	22.44	26.88	22.53	26.96	22.49	26.87
	2	22.62	26.57	22.54	26.84	22.43	26.74	22.59	26.76	22.56	26.74	22.72	26.97
	3	22.65	26.71	22.44	26.76	22.4	26.56	22.59	26.86	22.62	26.84	22.61	26.99
Figure. 2c. Folate profiles in young seeds from the WT and CRISPR (1 and 2) maize plants
		WT			CRISPR1					CRISPR2
	THF	0.02	0.02	0.02	0.02	0.03	0.03	0.02	0.02	0.01	0.01	0.01	0.01	0.01
	5,10-CH=THF	0.03	0.03	0.04	0.03	0.04	0.04	0.04	0.04	0.02	0.03	0.03	0.02	0.03
	5-F-THF	0.15	0.13	0.11	0.15	0.2	0.17	0.22	0.17	0.15	0.15	0.18	0.12	0.14
	5-M-THF	0.53	0.65	0.77	1.7	2.27	2.01	2.06	1.73	1.75	1.63	1.9	1.64	1.73
	MeFox	1.54	1.45	1.35	0.1	0.11	0.1	0.09	0.13	0.3	0.33	0.3	0.32	0.2
	SD
	THF	0	0	0	0	0	0	0	0	0	0	0	0	0
	5,10-CH=THF	0.01	0.01	0.01	0.01	0.01	0.01	0.01	0.01	0.01	0.01	0.01	0.01	0.01
	5-F-THF	0.02	0.02	0.04	0.03	0.04	0.02	0.01	0.03	0.02	0.04	0.03	0.04	0.02
	5-M-THF	0.12	0.16	0.18	0.18	0.06	0.12	0.24	0.18	0.31	0.16	0.12	0.18	0.24
	MeFox	0.1	0.1	0.09	0.01	0.02	0	0.01	0.01	0.02	0	0.01	0.02	0
Figure. 2d. Folate profiles in leaves from the WT and CRISPR (1 and 2) maize plants
		WT			CRISPR1					CRISPR2
	THF	0.09	0.07	0.08	0.11	0.11	0.09	0.12	0.13	0.09	0.1	0.14	0.12	0.12
	5,10-CH=THF	0.17	0.15	0.16	0.38	0.39	0.24	0.31	0.35	0.31	0.28	0.37	0.27	0.32
	5-F-THF	0.91	0.93	0.97	1.9	2.03	1.32	1.67	1.64	1.55	1.5	2.01	1.32	1.53
	5-M-THF	1.84	1.8	1.73	2.99	2.18	2.74	2.53	2.77	2.45	3.12	3.05	2.57	2.58
	MeFox	4.61	4.55	4.49	0.38	0.34	0.29	0.3	0.42	0.31	0.33	0.36	0.31	0.39
	SD
	THF	0.01	0	0.01	0	0.01	0	0.01	0	0.01	0	0.01	0	0.01
	5,10-CH=THF	0.01	0.01	0.02	0.01	0.01	0.02	0.01	0.01	0.01	0.01	0.02	0.01	0.01
	5-F-THF	0.03	0.03	0.06	0.03	0.03	0.07	0.06	0.04	0.05	0.06	0.06	0.03	0.03
	5-M-THF	0.06	0.06	0.18	0.24	0.22	0.12	0.18	0.06	0.06	0.08	0.12	0.24	0.12
	MeFox	0.06	0.06	0.02	0.06	0.03	0.01	0.03	0	0.02	0.02	0.03	0.06	0.03

## Sheet: Figure. 3e f
Figure. 3e. Converting analysis of SbGFT and mutant proteins.
		Protein (mM)		Mefox (mM)
				repeat1	repeat2	repeat3
		SbGFTWT	0.8	55.8236	71.2649	79.5371
			0.4	32.7719	45.6213	55.2721
			0.2	17.4409	20.86	27.6983
		SbGFTD57A	0.8	7.01798	10.9886	10.9886
			0.4	2.40763	4.91685	5.14296
			0.2	1.36534	2.82676	3.04183
		SbGFTR64A	0.8	2.26425	3.12455	2.98117
			0.4	0.819383	2.07123	2.14293
			0.2	0.53813	1.44807	1.70175
		SbGFTH109A	0.8	1.10615	1.90028	2.10432
			0.4	0.163127	0.687029	1.10615
			0.2	0.334084	1.11718	0.797324
		SbGFTG219N	0.8	9.72021	14.0769	14.2975
			0.4	4.03449	6.02532	6.57679
			0.2	1.78998	3.56022	3.58779
		SbGFTH256A	0.8	9.66506	14.9592	15.1798
			0.4	4.03449	6.4665	6.63194
			0.2	1.5363	2.94257	3.19625
		SbGFTY296A	0.8	7.29371	10.1614	10.3268
			0.4	1.39843	3.04735	3.09146
			0.2	0.576734	1.70726	1.61902
		SbGFTT298A	0.8	9.00329	13.9114	13.4703
			0.4	3.92419	6.74224	7.07312
			0.2	2.04366	3.37823	3.51059
Figure. 3f. Converting analysis of wild-type SbGFT and its mutant SbGFTG219N
			SbGFTWT		SbGFTG219N
		5-M-THF (μM)	Velocity (mM/min)
			repeat1	repeat2	repeat1	repeat2
		20	0.9297	0.9946	0.05409	0.01256
		50	1.884	2.135	0.1015	0.1089
		100	3.276	3.602	0.5123	0.5833
		200	4.407	4.391	0.5025	0.7697
		400	5.929	6.65	1.179	0.6006
		600	9.4	8.32	1.589	1.763
		800	8.488	9.66	-	1.538
		900	8.62	8.423	2.369	2.326
		-,non-detectable.

## Sheet: Figure. 4a b c d 
Figure. 4a. Assays of the formiminotransferase activity using SsFTCD, SsFT, plant GFTs.
		Protein (mM)	OD350
			repeat1	repeat2	repeat3
	ctrl		0.063	0.087	0.03
	SsFTCD	1.2	1.537	1.534	1.525
	SsFTCD	0.6	0.563	0.701	0.569
	SsFTCD	0.3	0.241	0.232	0.237
	SsFT	1.2	1.467	1.433	1.464
	SsFT	0.6	0.943	0.829	0.818
	SsFT	0.3	0.402	0.411	0.476
	SbGFT	1.2	0.023	0	0.011
	TaGFT	1.2	0.104	0.096	0.098
	PaGFT	1.2	0.057	0.025	0.124
	StGFT	1.2	0.061	0.067	0.051
	B73	1.2	0.074	0.268	0.073
	Qi319	1.2	0.031	0.135	0.044
Figure. 4b. Liquid chromatography-mass spectrometry (LC-MS) detection of MeFox production catalyzed by ZmGFT in the presence of 5-M-THF.
	standard			ZmGFT+5-M-THF			ZmGFTH117A+5-M-THF
	Retention Time(min)	Intensity(c.p.s.)		Retention Time(min)	Intensity(c.p.s.)		Retention Time(min)	Intensity(c.p.s.)
	0	10		0	20		0	20
	0.0274	15		0.0274	10		0.0547	20
	0.0547	20		0.0547	20		0.082	15
	0.082	20		0.082	20		0.1094	15
	0.1094	20		0.1094	20		0.1367	5
	0.1367	35		0.1367	10		0.164	20
	0.164	45		0.2187	15		0.1914	15
	0.1914	15		0.2734	5		0.2187	15
	0.2187	5		0.3007	5		0.2461	15
	0.2461	20		0.3281	15		0.2734	25
	0.2734	10		0.3554	10		0.3007	25
	0.3007	10		0.3828	20		0.3281	15
	0.3281	10		0.4101	10		0.3554	15
	0.3554	15		0.4647	10		0.3828	45
	0.3827	10		0.4921	5		0.4101	10
	0.4101	5		0.5194	60		0.4374	15
	0.4374	5		0.5468	25		0.4647	10
	0.4647	15		0.5741	10		0.4921	5
	0.4921	15		0.6014	30		0.5194	5
	0.5194	5		0.6288	10		0.5468	25
	0.5468	5		0.6561	10		0.5741	20
	0.5741	40		0.6834	10		0.6014	30
	0.6014	15		0.7108	20		0.6288	15
	0.6288	15		0.7655	20		0.6561	20
	0.6561	25		0.8201	20		0.6834	10
	0.6834	30		0.8475	25		0.7108	25
	0.7108	20		0.8748	10		0.7381	15
	0.7381	30		0.9021	20		0.7655	25
	0.7655	35		0.9295	15		0.7928	5
Figure. 4c. Quantification, calculated concentration from LC-MS detection of MeFox production or 5-M-THF consumption by the addition of ZmGFT or ZmGFTH117A.
	Mefox
	Protein	Mefox (mM)
		repeat1	repeat2	repeat3
	Blank	-0.050295	0.797324	0.846957
	ZmGFTH117A	2.38006	3.17419	3.37823
	ZmGFTWT	56.9266	72.3679	80.64
	5-M-THF
	Protein	5-M-THF (mM)
		repeat1	repeat2	repeat3
	Blank	111.942	98.9687	91.1533
	ZmGFTH117A	108.347	91.6222	89.2776
	ZmGFTWT	70.0515	70.833	69.2699
Figure. 4d. MeFox production (calculated concentration) catalyzed by plant GFTs, SsFTCD and SsFT.
	Protein (mM)		Mefox (mM)
			repeat1	repeat2	repeat3
	FTCDFL	0.8	-0.007831	0.56019	0.703573
	FTCDFT	0.8	-0.255995	0.444379	0.532616
	SbGFTWT	0.8	55.8236	71.2649	79.5371
		0.4	32.7719	45.6213	55.2721
		0.2	17.4409	20.86	27.6983
	ZmGFT_Qi319WT	0.8	10.1614	15.0695	15.6762
		0.4	4.08964	6.74224	6.90768
		0.2	1.55285	3.06389	3.15764
	ZmGFT_B73WT	0.8	9.9408	15.3453	15.1247
		0.4	3.5161	5.41869	5.69443
		0.2	0.924164	1.53079	1.92234
	TaGFTWT	0.8	14.6835	21.2461	22.2387
		0.4	2.13741	3.68154	3.80838
		0.2	1.23851	2.53447	2.6558
	PaGFTWT	0.8	9.16873	12.0364	12.3121
		0.4	3.70912	6.63194	5.80473
		0.2	0.857987	2.07123	2.33594
	StGFTWT	0.8	-0.0629786	0.609822	0.675999
		0.4	-0.1457	0.482983	0.698059
		0.2	-0.0464343	0.576734	0.560189

## Sheet: Figure. 5a b
The source data of Figure. 5 is from a seperated file:
Supplementary Table S14. Folate profile of commercial sweetcorn hybrids grown in Hebei.
Figure. 5a. MeFox to 5-M-THF ratio of sweetcorn with homozygous G/G-allele and A/A-allele
	Genotype
	G/G	A/A
	3.81	3.4
	4.16	3.59
	4.03	3.62
	3.4	3.18
	3.32	3.13
	3.31	3.14
	1.45	0.7
	1.45	0.7
	1.44	0.69
	1.42	0.71
	1.42	0.71
	1.4	0.71
	1.95	2.48
	1.87	2.51
	2	2.44
	1.84	2.26
	1.87	2.3
	1.92	2.3
	1.52	0.97
	1.57	0.98
	1.63	1.02
	1.53	1.1
	1.63	1.09
	1.56	1.08
	1.87	1.55
	1.91	1.58
	1.96	1.6
	1.7	1.46
	1.75	1.71
	1.78	1.7
	2.8	1.02
	3	1
	3.09	0.92
	2.51	0.94
	2.74	0.91
	2.7	0.9
	0.3	1.22
	0.3	1.21
	0.3	1.19
	0.31	1.4
	0.31	1.34
	0.31	1.43
	1.86	1.16
	1.93	1.61
	1.92	1.26
	1.72	2
	1.74	1.86
	1.74	1.87
	2.42	1.29
	2.45	1.29
	2.44	1.28
	2.22	1.27
	2.22	1.26
	2.26	1.26
	2.44	0.55
	2.64	0.56
	2.63	0.57
	2.19	0.55
	2.16	0.56
	2.16	0.56
	1.58	0.54
	1.58	0.53
	1.57	0.52
	1.56	0.51
	1.56	0.51
	1.58	0.51
	0.31	1.09
	0.3	1.06
	0.3	1.14
	0.32	1.02
	0.32	1.03
	0.32	1.01
		0.44
		0.44
		0.44
		0.46
		0.46
		0.46
		0.23
		0.24
		0.24
		0.21
		0.21
		0.21
		0.26
		0.26
		0.26
		0.26
		0.26
		0.26
		0.53
		0.51
		0.55
		0.56
		0.57
		0.57
		0.24
		0.24
		0.25
		0.25
		0.25
		0.26
		1.29
		1.29
		1.3
		1.29
		1.29
		1.3
		0.58
		0.59
		0.58
		0.54
		0.54
		0.55
		0.49
		0.48
		0.46
		0.45
		0.42
		0.44
		0.6
		0.6
		0.6
		0.6
		0.61
		0.61
		3.09
		3.2
		3.23
		2.69
		2.57
		2.56
		0.72
		0.71
		0.68
		0.53
		0.52
		0.55
		0.63
		0.64
		0.64
		0.51
		0.5
		0.53
		2.94
		2.88
		2.85
		3.07
		2.83
		2.95
Figure. 5b. Folates profile (μg 100g-1 FW) of young seeds from sweetcorn with homozygous G/G-allele and A/A-allele, including MeFox, 5-M-THF, 5-F-THF, 5,10-CH=THF, and THF
	THF (G/G)	THF (A/A)	5,10-CH=THF (G/G)	5,10-CH=THF(A/A)	5-F-THF (G/G)	5-F-THF (A/A)	5-M-THF (G/G)	5-M-THF (A/A)	MeFox (G/G)	MeFox (A/A)
	0.866	1.4195	9.282	2.432	0.985	0.4565	67.981	31.7125	258.975	107.853
	0.8195	1.2935	9.3745	2.337	0.986	0.4995	62.256	30.23	258.976	108.59
	0.851	1.258	9.905	2.3005	0.9885	0.662	64.335	30.744	258.978	111.431
	0.924	1.4405	10.17	2.569	0.991	0.8035	76.17	36.447	258.981	115.756
	0.8085	1.54	10.793	2.538	0.9925	0.892	78.0135	36.762	258.983	114.91
	0.8425	1.5365	10.8455	2.5675	0.9945	0.9325	78.3375	36.597	258.985	114.874
	10.18	3.0725	7.123	2.742	0.5915	2.7	125.83	76.468	182.732	53.7145
	9.304	3.0325	6.754	2.589	0.4965	2.6585	126.66	74.672	183.17	52.2855
	8.9595	3.274	6.688	2.616	0.47	2.692	129.991	75.011	186.561	52.11
	10.5115	3.379	8.251	3.1245	0.7975	2.82	134.814	81.686	192.088	58.3545
	11.451	3.3975	7.898	3.112	0.7255	2.818	134.654	81.0085	190.768	57.91
	11.0115	3.363	7.504	3.054	0.644	2.786	135.214	81.196	189.874	57.56
	6.0405	1.256	4.295	1.0095	2.12	2.988	83.701	33.145	163.454	82.2315
	5.678	1.272	4.145	0.9705	2.1005	2.8505	86.67	31.81	162.066	79.751
	5.801	1.318	4.178	0.9785	2.1355	3.028	82.325	32.7205	164.988	79.9675
	6.006	1.454	4.768	1.126	2.256	3.3115	94.754	39.4065	174.49	88.931
	6.1705	1.453	4.8105	1.1175	2.2435	3.376	93.52	38.5225	175.03	88.5655
	6.12	1.5015	4.774	1.115	2.24	3.1765	91.3305	38.455	175.541	88.531
	5.3385	1.0795	4.6565	5.8515	2.5275	3.617	75.6655	36.8585	114.989	35.7855
	5.103	1	4.6565	5.3775	2.532	3.617	73.4315	36.292	115.064	35.5265
	5.068	0.961	4.715	5.717	2.502	3.6755	73.376	36.365	119.453	36.9445
	5.307	1.1525	4.8385	7.038	2.1	3.8145	80.696	38.4275	123.639	42.2545
	5.459	1.2605	4.8975	7.048	2.124	3.8465	79.38	38.32	129.359	41.929
	5.5015	1.1765	4.8855	6.913	2.0885	3.8585	80.9095	38.0335	126.04	40.933
	4.166	1.2475	2.6065	0.601	3.51	3.047	58.6855	12.3635	109.552	19.2105
	4.0625	1.2465	2.5565	0.5965	3.5055	2.8695	57.855	12.1445	110.634	19.242
	4.2775	1.248	2.57	0.622	3.519	2.8415	57.595	12.958	112.624	20.69
	4.586	1.2515	2.7635	0.6825	3.5915	3.259	68.473	13.759	116.638	20.1255
	4.9535	1.2535	2.7855	0.678	3.5875	3.262	66.767	14.27	117.073	24.373
	4.6715	1.2515	2.788	0.673	3.586	3.217	65.599	14.1595	116.559	24.0755
	1.815	1.025	4.0215	0.6965	4.4285	1.9935	43.109	19.6645	120.596	19.9715
	1.7885	1.0725	3.9165	0.6865	4.221	2.0755	40.3115	19.1085	121.074	19.1075
	1.8315	1.094	3.92	0.688	4.311	1.9465	40.0175	20.843	123.49	19.075
	1.9155	1.219	4.2075	0.7665	4.818	2.3335	50.1125	22.444	125.828	21.026
	1.9685	1.276	4.113	0.768	4.9275	2.367	46.167	23.1195	126.572	21.1285
	1.914	1.26	4.1415	0.759	4.8155	2.3475	47.7985	23.0135	128.832	20.643
	0.3075	2.038	1.8685	1.749	9.531	3.8005	91.439	27.777	27.52	33.9885
	0.3055	2.013	1.831	1.719	8.5745	3.7895	90.949	26.1525	27.1665	31.6015
	0.308	2.2535	1.8765	1.857	9.4015	4.0135	91.167	26.9655	27.2595	32.126
	0.313	2.512	1.9805	2.1995	10.5295	4.288	93.2475	29.6885	29.2145	41.574
	0.311	2.5615	1.954	2.2425	10.9145	4.282	93.214	29.7205	29.315	39.973
	0.3125	2.762	2.0045	2.256	10.9135	4.2335	92.9375	28.318	29.0225	40.494
	2.697	2.428	2.032	2.9255	34.8075	3.1105	48.615	34.4145	90.635	39.9875
	2.6895	2.356	2.017	2.95	34.0645	3.156	46.3955	33.5735	89.5375	54.0355
	2.7055	2.488	2.0705	2.9165	33.3905	3.097	46.9245	33.459	90.267	42.1715
	2.73	2.732	2.2145	2.9795	36.261	3.319	55.3055	36.5505	95.272	73.0775
	2.7735	2.744	2.2465	2.998	36.304	3.3265	54.9305	36.437	95.457	67.857
	2.75	2.7165	2.2585	3.0085	36.1195	3.3295	54.46	36.048	95.003	67.5715
	3.531	0.8935	2.2105	1.011	36.55	1.4715	87.473	8.007	211.557	10.337
	3.475	0.889	2.1665	1.0065	33.5805	1.4495	86.84	8.007	212.49	10.3165
	3.5245	0.913	2.2985	1.027	34.0715	1.56	87.1475	8.0595	212.292	10.316
	3.856	0.968	2.5645	1.0675	47.8845	1.8185	89.777	8.1995	199.672	10.3915
	4.0185	0.955	3.0965	1.088	47.248	1.842	89.9155	8.2365	199.217	10.398
	3.816	0.961	2.9695	1.1195	48.2355	1.8345	89.7545	8.2485	202.938	10.399
	3.103	0.3605	2.08	1.495	36.077	8.4245	88.0845	63.425	215.321	34.6475
	3.0535	0.3565	1.9145	1.4555	35.076	8.1075	81.1435	61.7875	213.837	34.4215
	3.156	0.355	1.9475	1.4555	38.687	8.027	83.1815	61.7205	219.059	35.446
	3.396	0.3595	2.499	1.519	50.6205	8.793	109.921	69.095	240.665	37.9965
	3.564	0.3645	2.5025	1.519	50.579	9.026	109.049	68.479	235.768	38.445
	3.488	0.3625	2.4605	1.5405	53.0335	8.747	106.131	68.6495	228.802	38.502
	3.666	0.347	2.974	0.5135	57.885	11.7825	108.239	76.596	170.491	41.4725
	3.236	0.3075	2.8245	0.471	54.897	10.8645	105.23	76.3835	166.245	40.689
	3.3655	0.3675	2.843	0.4715	55.77	10.9605	106.118	78.9415	166.363	40.684
	3.9625	0.4265	3.404	0.626	67.751	16.1285	118.018	84.712	184.057	43.414
	4.3005	0.464	3.4125	0.6135	67.665	16.813	118.093	84.7785	183.978	43.605
	3.9225	0.4945	3.3705	0.615	66.2715	16.921	116.04	85.422	183.036	43.681
	1.019	0.4475	1.925	0.792	18.5985	16.788	210.335	41.61	64.3355	45.546
	0.9665	0.4455	1.842	0.697	15.308	16.89	209.304	42.8115	62.5875	45.285
	1.104	0.4475	1.859	0.697	16.0455	17.3025	209.301	40.8975	63.025	46.485
	1.236	0.4515	2.162	0.9085	28.042	18.925	213.617	46.3965	68.64	47.468
	1.308	0.4535	2.1365	0.9265	27.9785	18.794	213.308	46.6185	68.3145	47.854
	1.3075	0.453	2.075	0.9235	27.4445	19.485	212.912	46.909	67.4765	47.5755
		0.4905		0.964		12.254		61.652		27.2235
		0.4855		0.932		10.1215		61.6265		26.874
		0.484		1		10.604		61.631		26.858
		0.4895		1.237		15.387		61.703		28.153
		0.496		1.2265		15.3345		61.708		28.2195
		0.4935		1.204		14.112		61.709		28.197
		0.3685		1.3365		7.1795		68.6205		15.523
		0.325		1.331		7.107		65.069		15.5965
		0.314		1.3705		7.6735		63.838		15.61
		0.3635		1.475		8.8695		73.3195		15.1575
		0.4135		1.4785		9.2		73.649		15.13
		0.39		1.4805		9.327		73.734		15.273
		0.2205		1.0255		6.908		41.759		10.9655
		0.2195		0.967		5.606		41.3815		10.907
		0.2185		0.967		5.8055		41.846		10.907
		0.2225		1.174		10.159		42.287		11.114
		0.219		1.1965		10.242		42.2035		11.1365
		0.2175		1.199		9.5245		42.068		11.139
		0.372		0.572		4.5635		56.889		29.9985
		0.3245		0.511		5.801		56.9565		29.3325
		0.311		0.4875		5.05		56.982		31.348
		0.3875		0.661		8.715		56.7285		31.97
		0.41		0.6585		8.363		56.727		32.517
		0.3815		0.625		8.985		56.7885		32.4865
		0.2165		0.932		6.602		41.947		10.2195
		0.2155		0.837		6.541		41.8615		10.222
		0.218		0.8005		6.5175		41.866		10.352
		0.221		1.0985		6.691		41.9675		10.627
		0.2225		1.0665		6.6935		41.983		10.667
		0.2245		1.0145		6.665		41.9195		10.6985
		0.066		1.443		5.5275		41.6355		53.542
		0.0545		1.4565		5.4945		41.419		53.6065
		0.1495		1.49		5.9535		41.3555		53.864
		0.2365		1.5195		6.4265		42.0605		54.088
		0.2785		1.538		6.364		41.8925		54.1985
		0.3045		1.5325		6.5955		41.825		54.351
		3.8785		2.8335		53.3445		125.516		72.3835
		3.8405		2.809		50.183		122.638		72.151
		3.8195		2.9425		59.113		123.576		72.2705
		3.8695		3.3955		67.41		136.188		73.0875
		3.9235		3.2465		71.235		135.395		73.2305
		3.895		3.301		68.387		134.24		73.2725
		3.3405		4.778		139.275		140.327		68.1835
		3.336		4.7765		142.263		141.674		67.947
		3.335		4.7765		154.609		147.662		67.985
		3.3395		4.784		165.47		152.84		69.067
		3.3445		4.783		176.147		159.865		67.6495
		3.3425		4.783		172.209		154.171		68.602
		3.685		5.122		92.99		141.089		84.843
		3.4235		4.6075		97.2465		137.845		83.1945
		3.8685		4.7505		114.363		138.525		82.751
		4.3775		5.721		139.643		151.139		90.845
		5.2405		5.847		137.443		150.049		90.78
		4.772		5.6335		134.929		148.962		90.265
		3.2045		3.446		40.939		77.046		237.817
		3.148		3.2535		37.943		75.018		240.052
		3.2955		3.2425		38.5905		74.9115		241.917
		3.408		3.67		50.593		82.576		222.235
		3.506		3.705		49.8305		82.1625		211.379
		3.499		3.708		49.6005		81.9045		209.661
		3.2165		4.935		95.9845		157.232		112.624
		3.1605		4.7015		87.516		152.231		107.944
		3.357		4.7255		88.76		152.821		104.341
		3.552		5.568		119.055		169.857		89.421
		3.6225		5.444		118.327		169.655		88.252
		3.6945		5.4545		116.4		170.51		93.6625
		4.7555		4.259		99.73		197.579		123.723
		4.6315		3.988		94.031		195.429		124.725
		5.3085		4.045		92.82		195.987		125.677
		5.4655		5.032		123.272		202.629		103.512
		5.7655		5.033		118.266		204.541		102.284
		6.0905		4.9195		119.534		206.165		108.279
		2.679		3.446		40.919		72.7665		213.746
		2.478		3.2635		37.5645		73.6395		212.309
		2.459		3.24		37.288		77.0475		219.96
		2.82		3.7655		49.9515		80.027		245.675
		2.779		3.605		48.8365		83.0475		235.117
		2.7925		3.705		49.514		81.82		241.697

## Sheet: Figure S2b d e f g h i
Figure. S2b Relative expression levels of in young seeds (DAP 25) from wild-type (WT, W) maize and ZmGFT-editing (CRISPR 1 and 2)as mean ± SD of three biological replicates
		Ct value		Ct value		Ct value
		Rep1		Rep2		Rep3
	WT	ZmGFT	ZmACTIN	ZmGFT	ZmACTIN	ZmGFT	ZmACTIN
	1	23.16	23.45	23.14	23.54	23.39	23.67
	2	23.67	23.12	23.98	23.72	24.08	23.85
	3	23.26	23.28	23.47	23.52	23.81	23.93
		Ct value		Ct value		Ct value
		Rep1		Rep2		Rep3
	CRISPR1	ZmGFT	ZmACTIN	ZmGFT	ZmACTIN	ZmGFT	ZmACTIN
	1	28.99	22.58	29.04	22.67	28.98	22.21
	2	28.4	22.18	29.01	22.64	28.69	22.38
	3	29.45	22.69	29.58	22.57	29.61	22.61
		Ct value		Ct value		Ct value
		Rep1		Rep2		Rep3
	CRISPR2	ZmGFT	ZmACTIN	ZmGFT	ZmACTIN	ZmGFT	ZmACTIN
	1	31.14	24.52	30.98	24.31	30.64	24.18
	2	32.05	24.69	32.04	24.63	31.98	24.54
	3	30.34	24.65	30.57	24.73	30.58	24.48
Figure. S2d. Plant height (m) of WT and CRISPR plants at DAS 70.
		WT	CRISPR
		2.4	2.4
		2.5	2.4
		2.4	2.4
		2.5	2.35
		2.4	2.4
		2.45	2.35
		2.4	2.4
		2.4	2.45
		2.5	2.5
		2.45	2.3
		2.55	2.4
		2.4	2.35
		2.45	2.4
		2.5	2.35
		2.35	2.35
		2.4	2.5
		2.4	2.4
		2.45	2.2
		2.5	2.3
		2.35	2.35
Figure. S2e. Ear height (m) of WT and CRISPR plants at DAS 70
		WT	CRISPR
		1.3	1.3
		1.3	1.2
		1.45	1.4
		1.35	1.25
		1.5	1.3
		1.3	1.4
		1.35	1.35
		1.4	1.2
		1.4	1.25
		1.4	1.25
		1.35	1.35
		1.3	1.4
		1.4	1.35
		1.5	1.25
		1.4	1.3
		1.35	1.4
		1.4	1.3
		1.3	1.25
		1.4	1.4
		1.45	1.35
Figure. S2f. Hundred weight (g) of seeds from WT and CRISPR plants.
		WT	CRISPR
		24.75	21.45
		20.2	24.6
		23.15	24.15
		22.85	21.35
		23.45	24.05
		23.65	25.9
		24.95	25.35
		24.55	22.45
		22.2	24.15
		20.8	26.85
		21.05	25.42
		24.51	22.17
		23.14	23.42
		22.1	22.1
		23.14	24.57
		25.52	22.61
		21.25	23.42
		22.67	25.6
		21.34	24.3
		23.24	22.21
Figure. S2g. Rows per ear of seeds from WT and CRISPR plants.
		WT	CRISPR
		16	15
		14	14
		16	15
		16	15
		16	15
		18	14
		16	17
		14	16
		15	11
		14	18
		14	13
		15	14
		15	15
		14	15
		16	15
		13	14
		16	14
		17	16
		17	15
		14	15
Figure. S2h. Starch content (%) of mature seeds from WT and CRISPR plants.
		WT	CRISPR
		67.23	66.68
		66.64	66.63
		66.54	66.64
		67.25	66.67
		67.24	66.68
		66.76	66.84
		66.89	66.84
		67.05	67.01
		66.79	67.1
		67.19	66.97
		67.15	66.89
		67.1	66.66
		67.45	66.69
		67.21	66.57
		66.98	66.56
		67.21	66.87
		67.14	66.78
		67.24	67.01
		66.95	66.59
		66.97	66.75
Figure. S2i. Protein content mature seeds from WT and CRISPR plants.
		WT	CRISPR
		10.34	11.2
		10.54	11.54
		10.88	11.02
		10.54	11.25
		10.37	11.1
		10.89	10.99
		10.5	11.78
		10.64	11.88
		10.97	11.35
		10.31	11.12
		10.52	11.35
		10.21	11.88
		10.48	11.01
		10.54	11.24
		10.78	11.17
		10.56	11.26
		10.64	11.34
		10.57	11.64
		10.35	11.25
		10.56	11.53

## Sheet: Figure S4b d e f g h i 
Figure S4b Relative expression levels of in young seeds (DAP 25) from wild-type (WT, W) maize and and overexpressors either with the overexpression of ZmGFT-Qi319 (OE-Qi319, Q) or ZmGFT-B73 (OE-B73, B)
		Ct value		Ct value		Ct value
		Rep1		Rep2		Rep3
	WT	ZmGFT	ZmACTIN	ZmGFT	ZmACTIN	ZmGFT	ZmACTIN
	1	23.16	23.45	23.14	23.54	23.39	23.67
	2	23.67	23.12	23.98	23.72	24.08	23.85
	3	23.26	23.28	23.47	23.52	23.81	23.93
		Ct value		Ct value		Ct value
		Rep1		Rep2		Rep3
	OE-Qi319	ZmGFT	ZmACTIN	ZmGFT	ZmACTIN	ZmGFT	ZmACTIN
	1	23.52	25.43	23.72	25.27	23.89	25.36
	2	22.7	25.89	22.36	25.12	22.38	25.67
	3	22.64	25.37	23.08	25.64	23.21	25.98
		Ct value		Ct value		Ct value
		Rep1		Rep2		Rep3
	OE-B73	ZmGFT	ZmACTIN	ZmGFT	ZmACTIN	ZmGFT	ZmACTIN
	1	24.11	26.75	24.29	26.81	23.95	26.34
	2	23.96	26.82	23.48	26.61	23.74	26.53
	3	24.66	26.67	24.28	26.37	24.7	26.94
Figure S4d. Plant height (m) of WT, OE-Qi319, and OE-B73 plants at DAS 70.
	WT	OE-Qi319	OE-B73
	2.4	2.5	2.25
	2.5	2.5	2.35
	2.4	2.5	2.45
	2.5	2.6	2.5
	2.4	2.6	2.4
	2.45	2.55	2.4
	2.4	2.45	2.4
	2.4	2.5	2.35
	2.5	2.5	2.3
	2.45	2.4	2.4
	2.55	2.35	2.5
	2.4	2.45	2.35
	2.45	2.5	2.4
	2.5	2.55	2.45
	2.35	2.6	2.3
	2.4	2.4	2.25
	2.4	2.5	2.2
	2.45	2.5	2.4
	2.5	2.45	2.35
	2.35	2.3	2.4
Figure S4e. Ear height (m) of WT, OE-Qi319, and OE-B73 plants at DAS 70.
	WT	OE-Qi319	OE-B73
	1.3	1.35	1.35
	1.3	1.4	1.25
	1.45	1.45	1.3
	1.35	1.3	1.2
	1.5	1.5	1.3
	1.3	1.5	1.3
	1.35	1.45	1.2
	1.4	1.4	1.25
	1.4	1.45	1.3
	1.4	1.4	1.3
	1.35	1.5	1.35
	1.3	1.35	1.4
	1.4	1.3	1.2
	1.5	1.45	1.35
	1.4	1.35	1.5
	1.35	1.4	1.25
	1.4	1.45	1.4
	1.3	1.45	1.35
	1.4	1.4	1.2
	1.45	1.35	1.3
Figure S4f. Weight (g) of hundred seeds from WT, OE-Qi319, and OE-B73 plants
	WT	OE-Qi319	OE-B73
	24.75	21.25	20.05
	20.2	18.65	17.7
	23.15	21.3	18.1
	22.85	22.8	20.7
	23.45	22.1	21.7
	23.65	25.95	22
	24.95	24.1	26
	24.55	28.9	24.65
	22.2	26.5	20
	20.8	29.45	21.1
	21.05	24.58	19.24
	24.51	23.41	18.98
	23.14	25.54	22.52
	22.1	22.41	24.31
	23.14	19.54	22.4
	25.52	24.54	19.87
	21.25	26.34	20.34
	22.67	25.87	21.18
	21.34	22.87	22.2
	23.24	24.59	21.27
Figure S4g. Rows per ear from WT, OE-Qi319, and OE-B73 plants.
	WT	OE-Qi319	OE-B73
	16	16	13
	14	15	14
	16	18	13
	16	12	14
	16	16	13
	18	14	15
	16	17	16
	14	14	17
	15	19	13
	14	14	14
	14	16	14
	15	13	14
	15	12	14
	14	14	14
	16	16	15
	13	15	15
	16	17	17
	17	18	14
	17	14	15
	14	13	16
Figure S4h. Starch content of mature seeds from WT, OE-Qi319, and OE-B73 plants
	WT	OE-Qi319	OE-B73
	67.23	68.45	67.1
	66.64	68.54	67.75
	66.54	67.54	67.24
	67.25	68.58	67.52
	67.24	67.35	67.45
	66.76	67.97	67.42
	66.89	68.76	67.75
	67.05	67.43	67.36
	66.79	68.75	67.59
	67.19	67.89	67.55
	67.15	66.31	67.38
	67.1	67.35	67.28
	67.45	67.78	67.51
	67.21	67.68	67.58
	66.98	66.42	66.86
	67.21	67.39	67.37
	67.14	66.27	67.35
	67.24	67.65	67.58
	66.95	67.54	67.45
	66.97	66.24	67.64
Figure S4i. Protein content of mature seeds from WT, OE-Qi319, and OE-B73 plants.
	WT	OE-Qi319	OE-B73
	10.34	11.24	10.75
	10.54	10.78	10.67
	10.88	11.07	11.05
	10.54	10.98	10.98
	10.37	11.58	10.84
	10.89	11.17	10.89
	10.5	10.89	10.82
	10.64	11.2	10.54
	10.97	10.89	11.02
	10.31	11.15	11.04
	10.52	11.34	10.84
	10.21	11.24	10.86
	10.48	11.09	11.12
	10.54	10.89	10.87
	10.78	10.87	10.72
	10.56	10.98	10.75
	10.64	11.05	11.06
	10.57	11.24	11.09
	10.35	10.87	10.55
	10.56	10.84	10.82

## Sheet: Figure S5a b
Figure S5a Folate profiles (nmol g-1 DW) in mature seeds from the WT, overexpressor of ZmGFT-Qi319 (OE-Qi319) or ZmGFT-B73 (OE-B73)
			WT			OE-B73			OE-Qi319
		5-F-THF	0.2	0.23	0.27	0.1	0.16	0.17	0.25	0.19	0.2
		5-M-THF	0.05	0.07	0.06	0.09	0.06	0.08	0.07	0.1	0.1
		MeFox	0.38	0.47	0.38	0.46	0.42	0.46	0.59	0.67	0.69
		SD
		5-F-THF	0.04	0.05	0.04	0.01	0.01	0.02	0.05	0.01	0.02
		5-M-THF	0.01	0.01	0.01	0.03	0	0.02	0.01	0.01	0.01
		MeFox	0.05	0.04	0.06	0.05	0.03	0.07	0.03	0.06	0.07
Figure S5b Folate profiles (nmol g-1 FW) in young seeds from the WT, OE-Qi319 and OE-B73 maize.
		WT			OE-B73			OE-Qi319
	THF	0.01	0.01	0.01	0	0	0	0	0	0.01
	5,10-CH=THF	0.03	0.03	0.04	0.02	0.02	0.03	0.03	0.02	0.04
	5-F-THF	0.48	0.56	0.63	0.6	0.54	0.52	0.5	0.75	0.56
	5-M-THF	1.38	1.5	1.63	1.25	1.25	1.4	1.84	1.82	1.9
	MeFox	0.89	0.95	1.05	1.87	1.82	1.95	2.38	2.6	2.51
	SD
	THF	0	0	0	0	0	0	0	0	0
	5,10-CH=THF	0.01	0.01	0.01	0.01	0	0	0.01	0	0
	5-F-THF	0.08	0.07	0.09	0.06	0.03	0.12	0.03	0.07	0.04
	5-M-THF	0.13	0.14	0.12	0.22	0.2	0.18	0.08	0.17	0.18
	MeFox	0.08	0.07	0.06	0.01	0.02	0.02	0.13	0.08	0.04

## Sheet: Figure S6
Figure S6 Size-exclusion chromatography of the GFT proteins including Zea mays and Sorghum bicolor.
	SbGFT			ZmGFT-B73			ZmGFT-Qi319
	Volume (mL)	A280 (mAU)		Volume (mL)	A280 (mAU)		Volume (mL)	A280 (mAU)
	0.001	-0.172664		0	2.03497		0	2.59699
	0.002	-0.182855		0.001	2.35161		0.001	3.06568
	0.002	-0.191129		0.002	2.51275		0.002	3.26547
	0.003	-0.19737		0.003	2.63852		0.003	3.4209
	0.004	-0.203209		0.004	2.744		0.004	3.54989
	0.005	-0.208939		0.005	2.83787		0.005	3.66371
	0.006	-0.213958		0.006	2.92237		0.006	3.76676
	0.007	-0.219041		0.006	3.00142		0.006	3.86291
	0.007	-0.223278		0.007	3.07971		0.007	3.95735
	0.008	-0.227504		0.008	3.15738		0.008	4.05213
	0.009	-0.231681		0.009	3.23523		0.009	4.14658
	0.01	-0.236024		0.01	3.31317		0.01	4.24059
	0.011	-0.24099		0.011	3.39113		0.011	4.33508
	0.012	-0.24566		0.012	3.46933		0.012	4.42949
	0.012	-0.250027		0.013	3.54752		0.013	4.52368
	0.013	-0.254736		0.014	3.62537		0.014	4.61835
	0.014	-0.255712		0.015	3.65513		0.015	4.64167
	0.015	-0.254161		0.016	3.67687		0.016	4.64729
	0.016	-0.252754		0.017	3.69807		0.016	4.65283
	0.017	-0.251688		0.017	3.71896		0.017	4.65845
	0.017	-0.25027		0.018	3.73996		0.018	4.6639
	0.018	-0.248798		0.019	3.76085		0.019	4.66917
	0.019	-0.247279		0.02	3.78138		0.02	4.67489
	0.02	-0.245998		0.021	3.80101		0.021	4.68039
	0.021	-0.24469		0.022	3.82015		0.022	4.68572
	0.022	-0.243319		0.023	3.83812		0.023	4.69092
	0.022	-0.241617		0.024	3.85572		0.024	4.69658
	0.023	-0.240086		0.025	3.86261		0.025	4.70222
	0.024	-0.239308		0.026	3.86002		0.026	4.70659
	0.025	-0.238937		0.027	3.85656		0.027	4.70736
	0.026	-0.238297		0.027	3.85321		0.027	4.70757
	0.027	-0.237964		0.028	3.84971		0.028	4.70803
	0.027	-0.23796		0.029	3.84544		0.029	4.70852
	0.028	-0.238171		0.03	3.84173		0.03	4.70909
	0.029	-0.23827		0.031	3.83846		0.031	4.71006
	0.03	-0.238404		0.032	3.83515		0.032	4.71058
	0.031	-0.239111		0.033	3.83114		0.033	4.71064
	0.032	-0.240883		0.034	3.82732		0.034	4.71099
	0.032	-0.242289		0.035	3.82466		0.035	4.71206
	0.033	-0.243702		0.036	3.82121		0.036	4.71308
	0.034	-0.245009		0.037	3.81774		0.037	4.713
	0.035	-0.246376		0.038	3.81453		0.038	4.71318
	0.036	-0.247886		0.038	3.81044		0.038	4.71391
	0.037	-0.249905		0.039	3.80534		0.039	4.71399
	0.037	-0.251892		0.04	3.79994		0.04	4.71472
	0.038	-0.253573		0.041	3.79454		0.041	4.71527
	0.039	-0.255185		0.042	3.7889		0.042	4.71623
	0.04	-0.25747		0.043	3.78317		0.043	4.71632
	0.041	-0.25941		0.044	3.77664		0.044	4.71685
	0.042	-0.261511		0.045	3.77088		0.045	4.71795
	0.042	-0.26377		0.046	3.76493		0.046	4.71839
	0.043	-0.265856		0.047	3.75949		0.047	4.71861
	0.044	-0.26855		0.048	3.75395		0.048	4.71903
	0.045	-0.271416		0.049	3.74795		0.048	4.71916
	0.046	-0.273886		0.049	3.74144		0.049	4.71924
	0.047	-0.276052		0.05	3.73444		0.05	4.71993
	0.047	-0.278724		0.051	3.72791		0.051	4.7208
	0.048	-0.281243		0.052	3.72113		0.052	4.72175
	0.049	-0.284294		0.053	3.71399		0.053	4.72243
	0.05	-0.287424		0.054	3.70715		0.054	4.72252
	0.051	-0.290843		0.055	3.70007		0.055	4.72278
	0.052	-0.294538		0.056	3.69304		0.056	4.72329
	0.052	-0.297851		0.057	3.68647		0.057	4.72361
	0.053	-0.301177		0.058	3.67997		0.058	4.72407
	0.054	-0.304598		0.059	3.67362		0.059	4.72477
	0.055	-0.308186		0.06	3.66714		0.059	4.7255
	0.056	-0.312045		0.06	3.66047		0.06	4.72632
	0.057	-0.316082		0.061	3.65358		0.061	4.72714
	0.057	-0.319806		0.062	3.64686		0.062	4.72798
	0.058	-0.323279		0.063	3.64021		0.063	4.72847
	0.059	-0.327068		0.064	3.63345		0.064	4.72921
	0.06	-0.331241		0.065	3.62661		0.065	4.73012
	0.061	-0.335264		0.066	3.62008		0.066	4.73093
	0.062	-0.338823		0.067	3.61437		0.067	4.73185
	0.062	-0.342255		0.068	3.60923		0.068	4.73287
	0.063	-0.346078		0.069	3.60491		0.069	4.73368
	0.064	-0.350457		0.07	3.60095		0.07	4.73386
	0.065	-0.354621		0.07	3.59726		0.07	4.73447
	0.066	-0.358496		0.071	3.59403		0.071	4.73511
	0.067	-0.362509		0.072	3.59106		0.072	4.73558
	0.067	-0.36675		0.073	3.58827		0.073	4.73604
	0.068	-0.371157		0.074	3.58528		0.074	4.73679
	0.069	-0.375495		0.075	3.58269		0.075	4.73723
	0.07	-0.379665		0.076	3.5799		0.076	4.73769
	0.071	-0.383716		0.077	3.57695		0.077	4.73761
	0.071	-0.388057		0.078	3.57435		0.078	4.73761
	0.072	-0.392036		0.079	3.5717		0.079	4.73756
	0.073	-0.395144		0.08	3.56893		0.08	4.7375
	0.074	-0.39833		0.081	3.56584		0.081	4.7378
	0.075	-0.401804		0.081	3.56247		0.081	4.73808
	0.076	-0.405412		0.082	3.55941		0.082	4.73858
	0.076	-0.408846		0.083	3.5561		0.083	4.73892
	0.077	-0.412106		0.084	3.5534		0.084	4.73889
	0.078	-0.415529		0.085	3.55126		0.085	4.7389
	0.079	-0.418863		0.086	3.54926		0.086	4.73916
	0.08	-0.421838		0.087	3.54717		0.087	4.73928
	0.081	-0.424889		0.088	3.54535		0.088	4.73908
	0.081	-0.427638		0.089	3.54373		0.089	4.73923
	0.082	-0.430673		0.09	3.5422		0.09	4.73922
	0.083	-0.433594		0.091	3.541		0.091	4.73921
	0.084	-0.436274		0.092	3.54066		0.091	4.74017
	0.085	-0.439145		0.092	3.53993		0.092	4.74059
	0.086	-0.44153		0.093	3.53866		0.093	4.74051
	0.086	-0.443913		0.094	3.53763		0.094	4.74069
	0.087	-0.446814		0.095	3.53677		0.095	4.74104
	0.088	-0.449616		0.096	3.53632		0.096	4.74161
	0.089	-0.451985		0.097	3.53572		0.097	4.74185
	0.09	-0.454387		0.098	3.53539		0.098	4.74166
	0.091	-0.457303		0.099	3.53457		0.099	4.74179
	0.091	-0.459889		0.1	3.53407		0.1	4.74201
	0.092	-0.461886		0.101	3.53396		0.101	4.74191
	0.093	-0.463818		0.102	3.53313		0.102	4.74178
	0.094	-0.465847		0.102	3.53193		0.102	4.74163
	0.095	-0.468081		0.103	3.53071		0.103	4.74121
	0.096	-0.470558		0.104	3.52945		0.104	4.74085
	0.096	-0.473189		0.105	3.52866		0.105	4.74051
	0.097	-0.475193		0.106	3.52811		0.106	4.74008
	0.098	-0.476874		0.107	3.52726		0.107	4.73922
	0.099	-0.478852		0.108	3.52664		0.108	4.73833
	0.1	-0.480852		0.109	3.52661		0.109	4.73816
	0.101	-0.482655		0.11	3.52694		0.11	4.73792
	0.101	-0.484194		0.111	3.52786		0.111	4.73765
	0.102	-0.485544		0.112	3.52926		0.112	4.73711
	0.103	-0.487017		0.113	3.53131		0.113	4.73658
	0.104	-0.488905		0.113	3.5343		0.113	4.73633
	0.105	-0.490263		0.114	3.53797		0.114	4.73609
	0.106	-0.491059		0.115	3.54225		0.115	4.73647
	0.106	-0.492095		0.116	3.54724		0.116	4.73635
	0.107	-0.493434		0.117	3.55273		0.117	4.73584
	0.108	-0.494368		0.118	3.55841		0.118	4.73559
	0.109	-0.495052		0.119	3.56453		0.119	4.73527
	0.11	-0.495432		0.12	3.57163		0.12	4.73508
	0.111	-0.495323		0.121	3.57925		0.121	4.7347
	0.111	-0.495319		0.122	3.58729		0.122	4.73426
	0.112	-0.495174		0.123	3.59573		0.123	4.73445
	0.113	-0.494636		0.124	3.6046		0.123	4.73499
	0.114	-0.493931		0.124	3.61356		0.124	4.73535
	0.115	-0.493279		0.125	3.62299		0.125	4.73586
	0.116	-0.492296		0.126	3.63282		0.126	4.73605
	0.116	-0.490777		0.127	3.64317		0.127	4.73602
	0.117	-0.489005		0.128	3.65449		0.128	4.73642
	0.118	-0.486796		0.129	3.66621		0.129	4.73688
	0.119	-0.483919		0.13	3.67799		0.13	4.7373
	0.12	-0.480443		0.131	3.68988		0.131	4.73836
	0.121	-0.476704		0.132	3.70229		0.132	4.73957
	0.121	-0.473227		0.133	3.71575		0.133	4.74062
	0.122	-0.469962		0.134	3.7296		0.134	4.74192
	0.123	-0.466728		0.134	3.74358		0.134	4.74326
	0.124	-0.463832		0.135	3.75796		0.135	4.74453
	0.125	-0.460614		0.136	3.77279		0.136	4.74615
	0.126	-0.457622		0.137	3.78758		0.137	4.74756
	0.126	-0.454593		0.138	3.80278		0.138	4.74928
	0.127	-0.451482		0.139	3.81887		0.139	4.7517
	0.128	-0.448277		0.14	3.83488		0.14	4.75371
	0.129	-0.444586		0.141	3.85143		0.141	4.75587
	0.13	-0.440647		0.142	3.86839		0.142	4.75835
	0.131	-0.436796		0.143	3.88577		0.143	4.76115
	0.131	-0.432961		0.144	3.90354		0.144	4.76404
	0.132	-0.428865		0.145	3.92159		0.145	4.76685
	0.133	-0.424542		0.145	3.93981		0.145	4.76944
	0.134	-0.420986		0.146	3.95801		0.146	4.77226
	0.135	-0.417251		0.147	3.97649		0.147	4.77566
	0.136	-0.413553		0.148	3.99466		0.148	4.7792
	0.136	-0.409875		0.149	4.01285		0.149	4.7828
	0.137	-0.406093		0.15	4.03142		0.15	4.78653
	0.138	-0.401868		0.151	4.05004		0.151	4.78992
	0.139	-0.397691		0.152	4.06799		0.152	4.79311
	0.14	-0.394437		0.153	4.08495		0.153	4.79664
	0.141	-0.390721		0.154	4.10174		0.154	4.80034
	0.141	-0.386377		0.155	4.11905		0.155	4.80339
	0.142	-0.382723		0.156	4.13659		0.155	4.80675
	0.143	-0.37993		0.156	4.15364		0.156	4.80978
	0.144	-0.377152		0.157	4.16954		0.157	4.81276
	0.145	-0.373931		0.158	4.18487		0.158	4.81613
	0.146	-0.370436		0.159	4.19978		0.159	4.81884
	0.146	-0.367086		0.16	4.21382		0.16	4.82176
	0.147	-0.364057		0.161	4.22745		0.161	4.82456
	0.148	-0.360891		0.162	4.24024		0.162	4.82702
	0.149	-0.357903		0.163	4.25212		0.163	4.82977
	0.15	-0.354834		0.164	4.26377		0.164	4.83271
	0.151	-0.35234		0.165	4.275		0.165	4.83603
	0.151	-0.350014		0.166	4.28487		0.166	4.83849
	0.152	-0.3478		0.166	4.29403		0.166	4.84114
	0.153	-0.345771		0.167	4.303		0.167	4.84425
	0.154	-0.343753		0.168	4.31171		0.168	4.84631
	0.155	-0.342565		0.169	4.31959		0.169	4.84804
	0.155	-0.341546		0.17	4.32684		0.17	4.84993
	0.156	-0.340359		0.171	4.33406		0.171	4.85222
	0.157	-0.339954		0.172	4.34095		0.172	4.85436
	0.158	-0.340056		0.173	4.34763		0.173	4.85592
	0.159	-0.3399		0.174	4.3529		0.174	4.85681
	0.16	-0.340433		0.175	4.35779		0.175	4.8581
	0.16	-0.341997		0.176	4.36235		0.176	4.85992
	0.161	-0.344013		0.177	4.36653		0.177	4.86065
	0.162	-0.346118		0.177	4.37037		0.177	4.8611
	0.163	-0.348243		0.178	4.37356		0.178	4.86198
	0.164	-0.350598		0.179	4.37591		0.179	4.86299
	0.165	-0.35299		0.18	4.37742		0.18	4.86385
	0.165	-0.354476		0.181	4.37864		0.181	4.86504
	0.166	-0.356557		0.182	4.37982		0.182	4.86588
	0.167	-0.35844		0.183	4.38051		0.183	4.86646
	0.168	-0.360215		0.184	4.38089		0.184	4.86669
	0.169	-0.362654		0.185	4.38087		0.185	4.86645
	0.17	-0.365537		0.186	4.38066		0.186	4.86633
	0.17	-0.368484		0.187	4.38023		0.187	4.86627
	0.171	-0.371445		0.188	4.37941		0.188	4.86563
	0.172	-0.374952		0.188	4.37785		0.188	4.86462
	0.173	-0.379055		0.189	4.37553		0.189	4.86381
	0.174	-0.382814		0.19	4.3731		0.19	4.86271
	0.175	-0.386655		0.191	4.37037		0.191	4.86151
	0.175	-0.390296		0.192	4.36717		0.192	4.86102
	0.176	-0.393975		0.193	4.36398		0.193	4.86021
	0.177	-0.397566		0.194	4.36098		0.194	4.85874
	0.178	-0.401133		0.195	4.35756		0.195	4.85726
	0.179	-0.405051		0.196	4.35375		0.196	4.85601
	0.18	-0.409253		0.197	4.3495		0.197	4.85454
	0.18	-0.413715		0.198	4.34573		0.198	4.8529
	0.181	-0.418004		0.199	4.34251		0.198	4.85128
	0.182	-0.422478		0.199	4.33934		0.199	4.85006
	0.183	-0.427831		0.2	4.33599		0.2	4.84903
	0.184	-0.432648		0.201	4.33252		0.201	4.8477
	0.185	-0.436489		0.202	4.3288		0.202	4.84664
	0.185	-0.440462		0.203	4.32574		0.203	4.84599
	0.186	-0.445381		0.204	4.32257		0.204	4.84499
	0.187	-0.450177		0.205	4.31854		0.205	4.84403
	0.188	-0.454846		0.206	4.31458		0.206	4.84308
	0.189	-0.459827		0.207	4.31107		0.207	4.84175
	0.19	-0.46559		0.208	4.30811		0.208	4.8411
	0.19	-0.471223		0.209	4.30512		0.209	4.84035
	0.191	-0.476697		0.209	4.30212		0.209	4.83925
	0.192	-0.48176		0.21	4.29809		0.21	4.83795
	0.193	-0.487056		0.211	4.29456		0.211	4.83655
	0.194	-0.492385		0.212	4.29177		0.212	4.83572
	0.195	-0.497545		0.213	4.28892		0.213	4.83385
	0.195	-0.502669		0.214	4.28557		0.214	4.83347
	0.196	-0.507354		0.215	4.28245		0.215	4.83294
	0.197	-0.511963		0.216	4.27958		0.216	4.83259
	0.198	-0.516642		0.217	4.2762		0.217	4.83206
	0.199	-0.521141		0.218	4.27278		0.218	4.83192
	0.2	-0.525317		0.219	4.26904		0.219	4.83174
	0.2	-0.529842		0.22	4.26586		0.22	4.83206
	0.201	-0.534745		0.22	4.26235		0.22	4.83206
	0.202	-0.539189		0.221	4.25884		0.221	4.83141
	0.203	-0.54352		0.222	4.25592		0.222	4.83127
	0.204	-0.54803		0.223	4.25282		0.223	4.83154
	0.205	-0.553212		0.224	4.24956		0.224	4.83149
	0.205	-0.557765		0.225	4.24664		0.225	4.83052
	0.206	-0.561775		0.226	4.24468		0.226	4.83021
	0.207	-0.566892		0.227	4.24308		0.227	4.82926
	0.208	-0.571319		0.228	4.24081		0.228	4.82873
	0.209	-0.575878		0.229	4.23827		0.229	4.828
	0.21	-0.58046		0.23	4.23601		0.23	4.82719
	0.21	-0.584122		0.231	4.23342		0.23	4.82634
	0.211	-0.587746		0.231	4.23053		0.231	4.82589
	0.212	-0.591689		0.232	4.22799		0.232	4.8257
	0.213	-0.596119		0.233	4.22505		0.233	4.82534
	0.214	-0.600002		0.234	4.22237		0.234	4.82526
	0.215	-0.603845		0.235	4.22005		0.235	4.82501
	0.215	-0.607839		0.236	4.21769		0.236	4.8245
	0.216	-0.611547		0.237	4.21534		0.237	4.8244
	0.217	-0.615199		0.238	4.21319		0.238	4.82387
	0.218	-0.619242		0.239	4.21108		0.239	4.82315
	0.219	-0.623197		0.24	4.20907		0.24	4.82259
	0.22	-0.626958		0.241	4.20759		0.241	4.8226
	0.22	-0.630631		0.241	4.20616		0.241	4.82218
	0.221	-0.633897		0.242	4.2048		0.242	4.8219
	0.222	-0.636976		0.243	4.2036		0.243	4.82196
	0.223	-0.640021		0.244	4.20226		0.244	4.8219
	0.224	-0.643171		0.245	4.20037		0.245	4.82164
	0.225	-0.646243		0.246	4.19825		0.246	4.8215
	0.225	-0.649337		0.247	4.19618		0.247	4.82128
	0.226	-0.653204		0.248	4.19412		0.248	4.82065
	0.227	-0.65663		0.249	4.19246		0.249	4.81989
	0.228	-0.659451		0.25	4.19039		0.25	4.81881
	0.229	-0.662781		0.251	4.18899		0.251	4.81846
	0.23	-0.666173		0.252	4.18781		0.252	4.81814
	0.23	-0.669424		0.252	4.18625		0.252	4.81762
	0.231	-0.672317		0.253	4.18424		0.253	4.81694
	0.232	-0.674431		0.254	4.18288		0.254	4.81634
	0.233	-0.676203		0.255	4.1816		0.255	4.81593
	0.234	-0.678972		0.256	4.18084		0.256	4.81538
	0.234	-0.681241		0.257	4.17939		0.257	4.81576
	0.235	-0.683737		0.258	4.17786		0.258	4.81515
	0.236	-0.686031		0.259	4.17657		0.259	4.81569
	0.237	-0.689059		0.26	4.17569		0.26	4.81534
	0.238	-0.692252		0.261	4.17494		0.261	4.81532
	0.239	-0.69505		0.262	4.17407		0.262	4.81472
	0.239	-0.69826		0.263	4.17302		0.263	4.81473
	0.24	-0.701308		0.263	4.17202		0.263	4.81501
	0.241	-0.704024		0.264	4.17151		0.264	4.81507
	0.242	-0.70684		0.265	4.17105		0.265	4.81499
	0.243	-0.709715		0.266	4.17049		0.266	4.81523
	0.244	-0.712108		0.267	4.16995		0.267	4.81515
	0.244	-0.714337		0.268	4.16893		0.268	4.81548
	0.245	-0.716977		0.269	4.16845		0.269	4.81493
	0.246	-0.718831		0.27	4.16787		0.27	4.81456
	0.247	-0.720903		0.271	4.16737		0.271	4.81508
	0.248	-0.723832		0.272	4.16705		0.272	4.81468
	0.249	-0.725563		0.273	4.16621		0.273	4.81454
	0.249	-0.727992		0.273	4.16592		0.273	4.8143
	0.25	-0.730929		0.274	4.16554		0.274	4.81391
	0.251	-0.733236		0.275	4.16536		0.275	4.81393
	0.252	-0.735573		0.276	4.1647		0.276	4.81381
	0.253	-0.73802		0.277	4.16495		0.277	4.81388
	0.254	-0.739983		0.278	4.16443		0.278	4.81338
	0.254	-0.741801		0.279	4.16405		0.279	4.81342
	0.255	-0.743893		0.28	4.16359		0.28	4.81314
	0.256	-0.745458		0.281	4.16338		0.281	4.81318
	0.257	-0.747592		0.282	4.16332		0.282	4.81341
	0.258	-0.749548		0.283	4.16347		0.283	4.81377
	0.259	-0.751749		0.284	4.16333		0.284	4.81396
	0.259	-0.753967		0.284	4.16328		0.284	4.81403
	0.26	-0.756189		0.285	4.1629		0.285	4.81416
	0.261	-0.75848		0.286	4.16246		0.286	4.81434
	0.262	-0.760692		0.287	4.16145		0.287	4.81477
	0.263	-0.763014		0.288	4.1607		0.288	4.81473
	0.264	-0.765037		0.289	4.16		0.289	4.81443
	0.264	-0.767263		0.29	4.1595		0.29	4.81447
	0.265	-0.769768		0.291	4.15939		0.291	4.81446
	0.266	-0.771758		0.292	4.15936		0.292	4.81412
	0.267	-0.77391		0.293	4.15845		0.293	4.8144
	0.268	-0.775818		0.294	4.15801		0.294	4.8151
	0.269	-0.777349		0.295	4.15807		0.295	4.81528
	0.269	-0.779815		0.295	4.15817		0.295	4.81577
	0.27	-0.781797		0.296	4.15796		0.296	4.81597
	0.271	-0.784017		0.297	4.15801		0.297	4.81525
	0.272	-0.785684		0.298	4.1585		0.298	4.81575
	0.273	-0.787093		0.299	4.15936		0.299	4.81609
	0.274	-0.788825		0.3	4.15928		0.3	4.81669
	0.274	-0.790727		0.301	4.15867		0.301	4.81736
	0.275	-0.79259		0.302	4.15814		0.302	4.81805
	0.276	-0.794095		0.303	4.15865		0.303	4.81809
	0.277	-0.79561		0.304	4.15918		0.304	4.81825
	0.278	-0.797539		0.305	4.15921		0.305	4.81868
	0.279	-0.799672		0.305	4.15889		0.305	4.81863
	0.279	-0.801562		0.306	4.15861		0.306	4.81847
	0.28	-0.803649		0.307	4.15845		0.307	4.81859
	0.281	-0.805562		0.308	4.15875		0.308	4.81834
	0.282	-0.807123		0.309	4.15903		0.309	4.81755
	0.283	-0.809206		0.31	4.15912		0.31	4.81703
	0.284	-0.811245		0.311	4.15921		0.311	4.81704
	0.284	-0.812729		0.312	4.15879		0.312	4.81668
	0.285	-0.814394		0.313	4.15898		0.313	4.81666
	0.286	-0.816727		0.314	4.15935		0.314	4.81684
	0.287	-0.818121		0.315	4.15887		0.315	4.81732
	0.288	-0.819798		0.316	4.15934		0.316	4.81818
	0.289	-0.821341		0.316	4.15953		0.316	4.81797
	0.289	-0.822942		0.317	4.15868		0.317	4.81824
	0.29	-0.824794		0.318	4.15855		0.318	4.81913
	0.291	-0.826362		0.319	4.15874		0.319	4.8198
	0.292	-0.827134		0.32	4.15842		0.32	4.82021
	0.293	-0.828828		0.321	4.1586		0.321	4.82022
	0.294	-0.830882		0.322	4.15901		0.322	4.82109
	0.294	-0.832584		0.323	4.15925		0.323	4.82186
	0.295	-0.834769		0.324	4.15986		0.324	4.82182
	0.296	-0.83667		0.325	4.15954		0.325	4.82287
	0.297	-0.838684		0.326	4.16041		0.326	4.82282
	0.298	-0.840959		0.327	4.1608		0.327	4.82297
	0.299	-0.842295		0.327	4.16067		0.327	4.82361
	0.299	-0.844631		0.328	4.16072		0.328	4.82391
	0.3	-0.847122		0.329	4.16105		0.329	4.82446
	0.301	-0.848294		0.33	4.16174		0.33	4.82432
	0.302	-0.849767		0.331	4.16226		0.331	4.82402
	0.303	-0.85112		0.332	4.16301		0.332	4.82436
	0.304	-0.852407		0.333	4.16421		0.333	4.8241
	0.304	-0.853518		0.334	4.16527		0.334	4.82474
	0.305	-0.85583		0.335	4.16607		0.335	4.82519
	0.306	-0.857892		0.336	4.16673		0.336	4.82554
	0.307	-0.858723		0.337	4.16747		0.337	4.82676
	0.308	-0.860726		0.337	4.16812		0.337	4.827
	0.309	-0.862296		0.338	4.16945		0.338	4.8271
	0.309	-0.863717		0.339	4.17059		0.339	4.82633
	0.31	-0.86587		0.34	4.17101		0.34	4.82691
	0.311	-0.867037		0.341	4.17223		0.341	4.82796
	0.312	-0.867857		0.342	4.17322		0.342	4.82792
	0.313	-0.869219		0.343	4.17373		0.343	4.82944
	0.314	-0.870844		0.344	4.17366		0.344	4.82995
	0.314	-0.872901		0.345	4.17429		0.345	4.83075
	0.315	-0.875077		0.346	4.17506		0.346	4.83089
	0.316	-0.876719		0.347	4.17601		0.347	4.83107
	0.317	-0.877938		0.348	4.17691		0.348	4.83106
	0.318	-0.87972		0.348	4.1778		0.348	4.83099
	0.318	-0.881141		0.349	4.17817		0.349	4.83132
	0.319	-0.882823		0.35	4.17887		0.35	4.83175
	0.32	-0.883783		0.351	4.17988		0.351	4.83244
	0.321	-0.884713		0.352	4.18042		0.352	4.83258
	0.322	-0.885545		0.353	4.18169		0.353	4.83369
	0.323	-0.886579		0.354	4.18206		0.354	4.83364
	0.323	-0.888207		0.355	4.18336		0.355	4.8342
	0.324	-0.889804		0.356	4.18383		0.356	4.8349
	0.325	-0.89157		0.357	4.18442		0.357	4.83519
	0.326	-0.892263		0.358	4.18567		0.358	4.83603
	0.327	-0.894475		0.359	4.18667		0.359	4.83662
	0.328	-0.895955		0.359	4.18737		0.359	4.8363
	0.328	-0.897899		0.36	4.18914		0.36	4.83694
	0.329	-0.899196		0.361	4.18962		0.361	4.83705
	0.33	-0.901004		0.362	4.19042		0.362	4.83747
	0.331	-0.902187		0.363	4.19126		0.363	4.83786
	0.332	-0.903956		0.364	4.192		0.364	4.83826
	0.333	-0.90586		0.365	4.19261		0.365	4.83839
	0.333	-0.90794		0.366	4.19357		0.366	4.83875
	0.334	-0.90971		0.367	4.194		0.367	4.83883
	0.335	-0.911196		0.368	4.19452		0.368	4.8394
	0.336	-0.91252		0.369	4.19528		0.369	4.83956
	0.337	-0.913617		0.37	4.19578		0.37	4.84058
	0.338	-0.914978		0.37	4.19649		0.37	4.84045
	0.338	-0.916531		0.371	4.19699		0.371	4.84067
	0.339	-0.916956		0.372	4.19782		0.372	4.8411
	0.34	-0.917755		0.373	4.19899		0.373	4.8414
	0.341	-0.918388		0.374	4.20029		0.374	4.84154
	0.342	-0.919121		0.375	4.20106		0.375	4.84218
	0.343	-0.921103		0.376	4.20218		0.376	4.8427
	0.343	-0.922574		0.377	4.20343		0.377	4.84401
	0.344	-0.923906		0.378	4.20462		0.378	4.84433
	0.345	-0.92569		0.379	4.20524		0.379	4.84462
	0.346	-0.927257		0.38	4.2059		0.38	4.84452
	0.347	-0.928689		0.38	4.20679		0.38	4.84526
	0.348	-0.929655		0.381	4.20788		0.381	4.84533
	0.348	-0.931161		0.382	4.20881		0.382	4.84516
	0.349	-0.93187		0.383	4.21004		0.383	4.84552
	0.35	-0.932868		0.384	4.21129		0.384	4.84562
	0.351	-0.933492		0.385	4.21202		0.385	4.8467
	0.352	-0.934567		0.386	4.21283		0.386	4.84743
	0.353	-0.935568		0.387	4.21337		0.387	4.8478
	0.353	-0.937411		0.388	4.2145		0.388	4.84797
	0.354	-0.938581		0.389	4.21572		0.389	4.84811
	0.355	-0.940023		0.39	4.21759		0.39	4.84842
	0.356	-0.940856		0.391	4.21871		0.391	4.84868
	0.357	-0.94175		0.391	4.21924		0.391	4.84884
	0.358	-0.944116		0.392	4.22051		0.392	4.84944
	0.358	-0.945662		0.393	4.22255		0.393	4.84975
	0.359	-0.947327		0.394	4.22349		0.394	4.85073
	0.36	-0.948762		0.395	4.22474		0.395	4.85141
	0.361	-0.950617		0.396	4.22556		0.396	4.85138
	0.362	-0.951859		0.397	4.22753		0.397	4.85157
	0.363	-0.953452		0.398	4.22903		0.398	4.85222
	0.363	-0.955331		0.399	4.2297		0.399	4.85187
	0.364	-0.957113		0.4	4.23136		0.4	4.85234
	0.365	-0.957488		0.401	4.23233		0.401	4.85252
	0.366	-0.959078		0.402	4.23376		0.402	4.85288
	0.367	-0.959334		0.402	4.23532		0.402	4.85298
	0.368	-0.961235		0.403	4.23696		0.403	4.85353
	0.368	-0.962251		0.404	4.23811		0.404	4.85432
	0.369	-0.962962		0.405	4.23894		0.405	4.85502
	0.37	-0.963325		0.406	4.24042		0.406	4.85588
	0.371	-0.964923		0.407	4.24208		0.407	4.85598
	0.372	-0.965964		0.408	4.24325		0.408	4.85633
	0.373	-0.966941		0.409	4.24519		0.409	4.8562
	0.373	-0.968113		0.41	4.24678		0.41	4.85539
	0.374	-0.969116		0.411	4.24807		0.411	4.85583
	0.375	-0.970004		0.412	4.2494		0.412	4.85638
	0.376	-0.970971		0.412	4.25091		0.412	4.85736
	0.377	-0.972122		0.413	4.25171		0.413	4.85736
	0.378	-0.973466		0.414	4.25278		0.414	4.85743
	0.378	-0.974629		0.415	4.25401		0.415	4.85693
	0.379	-0.97621		0.416	4.25666		0.416	4.85661
	0.38	-0.976745		0.417	4.25829		0.417	4.85696
	0.381	-0.978502		0.418	4.25951		0.418	4.85728
	0.382	-0.980186		0.419	4.2608		0.419	4.85744
	0.383	-0.982087		0.42	4.26171		0.42	4.85747
	0.383	-0.983373		0.421	4.26307		0.421	4.85718
	0.384	-0.984248		0.422	4.26418		0.422	4.85714
	0.385	-0.985453		0.423	4.26528		0.423	4.85691
	0.386	-0.986212		0.423	4.26697		0.423	4.85733
	0.387	-0.987258		0.424	4.26893		0.424	4.85797
	0.388	-0.988294		0.425	4.27067		0.425	4.85863
	0.388	-0.989397		0.426	4.27166		0.426	4.85957
	0.389	-0.990913		0.427	4.27234		0.427	4.8608
	0.39	-0.992443		0.428	4.27307		0.428	4.86189
	0.391	-0.993772		0.429	4.27417		0.429	4.86265
	0.392	-0.995269		0.43	4.27478		0.43	4.86281
	0.393	-0.996818		0.431	4.27615		0.431	4.86348
	0.393	-0.997719		0.432	4.27777		0.432	4.86353
	0.394	-0.998709		0.433	4.27899		0.433	4.86342
	0.395	-0.999567		0.434	4.28006		0.434	4.86391
	0.396	-1.00097		0.434	4.28099		0.434	4.86471
	0.397	-1.00232		0.435	4.28177		0.435	4.86524
	0.398	-1.00373		0.436	4.28277		0.436	4.86616
	0.398	-1.00492		0.437	4.28472		0.437	4.86729
	0.399	-1.00543		0.438	4.28604		0.438	4.86777
	0.4	-1.00663		0.439	4.28643		0.439	4.86829
	0.401	-1.00737		0.44	4.28726		0.44	4.86902
	0.402	-1.00868		0.441	4.2884		0.441	4.86967
	0.402	-1.00984		0.442	4.28964		0.442	4.87036
	0.403	-1.01105		0.443	4.29041		0.443	4.87099
	0.404	-1.01249		0.444	4.29165		0.444	4.87209
	0.405	-1.01387		0.444	4.29283		0.444	4.87283
	0.406	-1.01513		0.445	4.29414		0.445	4.87327
	0.407	-1.01715		0.446	4.29519		0.446	4.87415
	0.407	-1.01787		0.447	4.29611		0.447	4.87524
	0.408	-1.01945		0.448	4.29657		0.448	4.87659
	0.409	-1.02113		0.449	4.29713		0.449	4.87668
	0.41	-1.02243		0.45	4.29825		0.45	4.8769
	0.411	-1.02321		0.451	4.29981		0.451	4.8773
	0.412	-1.02479		0.452	4.30082		0.452	4.87752
	0.412	-1.02604		0.453	4.30203		0.453	4.87787
	0.413	-1.02688		0.454	4.30321		0.454	4.87795
	0.414	-1.02825		0.455	4.30421		0.455	4.8789
	0.415	-1.02884		0.455	4.30557		0.455	4.88018
	0.416	-1.02941		0.456	4.30668		0.456	4.88075
	0.417	-1.03086		0.457	4.30826		0.457	4.88095
	0.417	-1.03141		0.458	4.30976		0.458	4.88153
	0.418	-1.03229		0.459	4.31209		0.459	4.88183
	0.419	-1.03279		0.46	4.31353		0.46	4.88259
	0.42	-1.03438		0.461	4.31488		0.461	4.88328
	0.421	-1.03513		0.462	4.31573		0.462	4.8842
	0.422	-1.03666		0.463	4.3168		0.463	4.88489
	0.422	-1.03809		0.464	4.31814		0.464	4.88567
	0.423	-1.03921		0.465	4.31973		0.465	4.88637
	0.424	-1.03996		0.466	4.32103		0.466	4.88723
	0.425	-1.04146		0.466	4.32183		0.466	4.88778
	0.426	-1.04279		0.467	4.32281		0.467	4.88872
	0.427	-1.04342		0.468	4.32402		0.468	4.88937
	0.427	-1.04508		0.469	4.32434		0.469	4.88972
	0.428	-1.04605		0.47	4.32457		0.47	4.88986
	0.429	-1.04776		0.471	4.32519		0.471	4.89006
	0.43	-1.04822		0.472	4.32665		0.472	4.88983
	0.431	-1.04904		0.473	4.32847		0.473	4.88971
	0.432	-1.04974		0.474	4.32967		0.474	4.89022
	0.432	-1.05053		0.475	4.33075		0.475	4.89047
	0.433	-1.05105		0.476	4.33238		0.476	4.89106
	0.434	-1.05201		0.476	4.33406		0.477	4.89168
	0.435	-1.05343		0.477	4.33523		0.477	4.89194
	0.436	-1.05471		0.478	4.33625		0.478	4.89236
	0.437	-1.05629		0.479	4.33744		0.479	4.89296
	0.437	-1.05731		0.48	4.33862		0.48	4.89356
	0.438	-1.05848		0.481	4.33999		0.481	4.89407
	0.439	-1.06004		0.482	4.3412		0.482	4.89411
	0.44	-1.06169		0.483	4.34185		0.483	4.89403
	0.441	-1.06282		0.484	4.34255		0.484	4.89418
	0.442	-1.06379		0.485	4.34385		0.485	4.89439
	0.442	-1.06465		0.486	4.34546		0.486	4.8944
	0.443	-1.06547		0.487	4.34691		0.487	4.89464
	0.444	-1.06616		0.487	4.3483		0.487	4.8949
	0.445	-1.06725		0.488	4.34925		0.488	4.89509
	0.446	-1.06818		0.489	4.34999		0.489	4.89539
	0.447	-1.06866		0.49	4.35137		0.49	4.89625
	0.447	-1.06957		0.491	4.35252		0.491	4.89758
	0.448	-1.07018		0.492	4.35339		0.492	4.89823
	0.449	-1.07112		0.493	4.3543		0.493	4.89817
	0.45	-1.0721		0.494	4.35532		0.494	4.8981
	0.451	-1.07288		0.495	4.35666		0.495	4.89831
	0.452	-1.07344		0.496	4.35803		0.496	4.89884
	0.452	-1.07476		0.497	4.35909		0.497	4.89929
	0.453	-1.07557		0.498	4.36001		0.498	4.89907
	0.454	-1.07611		0.498	4.361		0.498	4.8996
	0.455	-1.0771		0.499	4.36212		0.499	4.901
	0.456	-1.07802		0.5	4.36339		0.5	4.90191
	0.457	-1.07928		0.501	4.36435		0.501	4.90244
	0.457	-1.08113		0.502	4.3655		0.502	4.90258
	0.458	-1.08198		0.503	4.36627		0.503	4.9029
	0.459	-1.08304		0.504	4.36648		0.504	4.90345
	0.46	-1.08435		0.505	4.36678		0.505	4.90393
	0.461	-1.08573		0.506	4.36775		0.506	4.90411
	0.462	-1.08695		0.507	4.36909		0.507	4.90487
	0.462	-1.08849		0.508	4.36984		0.508	4.90552
	0.463	-1.0895		0.509	4.37021		0.509	4.90596
	0.464	-1.09076		0.509	4.37043		0.509	4.90648
	0.465	-1.09186		0.51	4.37072		0.51	4.9071
	0.466	-1.09274		0.511	4.37134		0.511	4.90767
	0.467	-1.09385		0.512	4.37241		0.512	4.90832
	0.467	-1.09464		0.513	4.3731		0.513	4.90843
	0.468	-1.09593		0.514	4.37426		0.514	4.90875
	0.469	-1.09711		0.515	4.37555		0.515	4.90918
	0.47	-1.09819		0.516	4.3772		0.516	4.9098
	0.471	-1.09887		0.517	4.37866		0.517	4.91096
	0.472	-1.1001		0.518	4.37981		0.518	4.91197
	0.472	-1.10115		0.519	4.38106		0.519	4.9124
	0.473	-1.10213		0.519	4.38233		0.519	4.91242
	0.474	-1.10357		0.52	4.38326		0.52	4.91326
	0.475	-1.1047		0.521	4.38354		0.521	4.91414
	0.476	-1.10514		0.522	4.38399		0.522	4.91449
	0.477	-1.10587		0.523	4.38499		0.523	4.91485
	0.477	-1.10703		0.524	4.38625		0.524	4.9155
	0.478	-1.10806		0.525	4.38719		0.525	4.91619
	0.479	-1.10898		0.526	4.38839		0.526	4.91659
	0.48	-1.10978		0.527	4.38917		0.527	4.91693
	0.481	-1.11015		0.528	4.38992		0.528	4.91776
	0.481	-1.11065		0.529	4.39091		0.529	4.91832
	0.482	-1.11227		0.53	4.39218		0.53	4.91873
	0.483	-1.11313		0.53	4.39322		0.53	4.91956
	0.484	-1.11424		0.531	4.39362		0.531	4.92043
	0.485	-1.11521		0.532	4.39402		0.532	4.92124
	0.486	-1.11609		0.533	4.39451		0.533	4.92185
	0.486	-1.11677		0.534	4.39518		0.534	4.92245
	0.487	-1.11748		0.535	4.39592		0.535	4.9229
	0.488	-1.11864		0.536	4.39671		0.536	4.9233
	0.489	-1.11869		0.537	4.39748		0.537	4.92396
	0.49	-1.11946		0.538	4.39846		0.538	4.92483
	0.491	-1.12055		0.539	4.3996		0.539	4.92549
	0.491	-1.12158		0.54	4.4005		0.54	4.92604
	0.492	-1.12241		0.541	4.40157		0.541	4.92687
	0.493	-1.12331		0.541	4.40262		0.541	4.92782
	0.494	-1.12431		0.542	4.40379		0.542	4.92842
	0.495	-1.12535		0.543	4.40515		0.543	4.92907
	0.496	-1.12622		0.544	4.40618		0.544	4.9291
	0.496	-1.12673		0.545	4.40715		0.545	4.92882
	0.497	-1.12748		0.546	4.40879		0.546	4.9287
	0.498	-1.12865		0.547	4.41058		0.547	4.92877
	0.499	-1.12927		0.548	4.41162		0.548	4.92925
	0.5	-1.12971		0.549	4.41252		0.549	4.9299
	0.501	-1.13093		0.55	4.41366		0.55	4.93029
	0.501	-1.13207		0.551	4.41476		0.551	4.93092
	0.502	-1.13314		0.551	4.41567		0.551	4.93164
	0.503	-1.13418		0.552	4.41612		0.552	4.93208
	0.504	-1.13496		0.553	4.41682		0.553	4.93254
	0.505	-1.13571		0.554	4.41837		0.554	4.93276
	0.506	-1.13638		0.555	4.42014		0.555	4.93266
	0.506	-1.13745		0.556	4.42139		0.556	4.93271
	0.507	-1.13851		0.557	4.42245		0.557	4.93314
	0.508	-1.13872		0.558	4.42339		0.558	4.9339
	0.509	-1.13894		0.559	4.42445		0.559	4.9345
	0.51	-1.13965		0.56	4.42541		0.56	4.93481
	0.511	-1.14025		0.561	4.42626		0.561	4.93536
	0.511	-1.14083		0.562	4.42703		0.562	4.93596
	0.512	-1.14163		0.562	4.42752		0.562	4.93597
	0.513	-1.14238		0.563	4.42807		0.563	4.93621
	0.514	-1.14311		0.564	4.42843		0.564	4.93688
	0.515	-1.14382		0.565	4.42884		0.565	4.93743
	0.516	-1.14432		0.566	4.42997		0.566	4.93773
	0.516	-1.14535		0.567	4.43168		0.567	4.93795
	0.517	-1.14704		0.568	4.43313		0.568	4.93809
	0.518	-1.14833		0.569	4.43408		0.569	4.93866
	0.519	-1.14908		0.57	4.4348		0.57	4.93943
	0.52	-1.14953		0.571	4.43544		0.571	4.93974
	0.521	-1.15031		0.572	4.43581		0.572	4.9403
	0.521	-1.15096		0.573	4.4363		0.573	4.94075
	0.522	-1.15197		0.573	4.43687		0.573	4.94086
	0.523	-1.15276		0.574	4.43731		0.574	4.94162
	0.524	-1.15305		0.575	4.43763		0.575	4.94273
	0.525	-1.15366		0.576	4.43841		0.576	4.94345
	0.526	-1.15467		0.577	4.43929		0.577	4.94368
	0.526	-1.15556		0.578	4.44002		0.578	4.94374
	0.527	-1.15628		0.579	4.44089		0.579	4.94435
	0.528	-1.15731		0.58	4.44175		0.58	4.94524
	0.529	-1.15814		0.581	4.44254		0.581	4.9463
	0.53	-1.15886		0.582	4.4433		0.582	4.94682
	0.531	-1.16017		0.583	4.44423		0.583	4.94682
	0.531	-1.16121		0.583	4.44547		0.584	4.94656
	0.532	-1.16163		0.584	4.44657		0.584	4.94737
	0.533	-1.16212		0.585	4.44762		0.585	4.94806
	0.534	-1.16315		0.586	4.44851		0.586	4.94856
	0.535	-1.16423		0.587	4.44909		0.587	4.94869
	0.536	-1.16553		0.588	4.44982		0.588	4.94932
	0.536	-1.16677		0.589	4.45068		0.589	4.95054
	0.537	-1.16807		0.59	4.45156		0.59	4.95183
	0.538	-1.16961		0.591	4.45249		0.591	4.9524
	0.539	-1.17057		0.592	4.45234		0.592	4.95301
	0.54	-1.17153		0.593	4.45196		0.593	4.95397
	0.541	-1.17264		0.594	4.45214		0.594	4.95493
	0.541	-1.17392		0.594	4.45254		0.594	4.95558
	0.542	-1.17458		0.595	4.45309		0.595	4.95592
	0.543	-1.17498		0.596	4.45379		0.596	4.9562
	0.544	-1.17556		0.597	4.45432		0.597	4.95668
	0.545	-1.17617		0.598	4.45491		0.598	4.95739
	0.546	-1.17656		0.599	4.4554		0.599	4.95799
	0.546	-1.17705		0.6	4.45566		0.6	4.95875
	0.547	-1.17781		0.601	4.45603		0.601	4.96002
	0.548	-1.17825		0.602	4.45701		0.602	4.96134
	0.549	-1.1788		0.603	4.45813		0.603	4.96194
	0.55	-1.17964		0.604	4.45926		0.604	4.96205
	0.551	-1.18043		0.605	4.46016		0.605	4.96224
	0.551	-1.18091		0.605	4.46063		0.605	4.96329
	0.552	-1.18144		0.606	4.46096		0.606	4.96405
	0.553	-1.18254		0.607	4.46151		0.607	4.96467
	0.554	-1.1835		0.608	4.46232		0.608	4.96513
	0.555	-1.18454		0.609	4.46311		0.609	4.96525
	0.556	-1.18563		0.61	4.46371		0.61	4.96571
	0.556	-1.1867		0.611	4.46444		0.611	4.96669
	0.557	-1.18787		0.612	4.46492		0.612	4.96735
	0.558	-1.18889		0.613	4.46462		0.613	4.96753
	0.559	-1.18947		0.614	4.46474		0.614	4.96835
	0.56	-1.18975		0.615	4.46518		0.615	4.96938
	0.561	-1.19046		0.615	4.46569		0.616	4.9701
	0.561	-1.19159		0.616	4.46647		0.616	4.97083
	0.562	-1.19246		0.617	4.4675		0.617	4.97113
	0.563	-1.19347		0.618	4.46845		0.618	4.97158
	0.564	-1.19402		0.619	4.46899		0.619	4.97225
	0.565	-1.19438		0.62	4.46936		0.62	4.97277
	0.565	-1.19514		0.621	4.47006		0.621	4.97305
	0.566	-1.19604		0.622	4.47096		0.622	4.97344
	0.567	-1.19686		0.623	4.47156		0.623	4.97408
	0.568	-1.19773		0.624	4.47236		0.624	4.97456
	0.569	-1.1987		0.625	4.47323		0.625	4.97494
	0.57	-1.19927		0.626	4.47398		0.626	4.97525
	0.57	-1.19995		0.626	4.47454		0.626	4.97508
	0.571	-1.20065		0.627	4.47529		0.627	4.9754
	0.572	-1.20102		0.628	4.47569		0.628	4.97627
	0.573	-1.20147		0.629	4.47578		0.629	4.9769
	0.574	-1.20226		0.63	4.47617		0.63	4.97676
	0.575	-1.20306		0.631	4.47668		0.631	4.97756
	0.575	-1.20375		0.632	4.47685		0.632	4.97828
	0.576	-1.20423		0.633	4.47701		0.633	4.97882
	0.577	-1.20461		0.634	4.47735		0.634	4.97891
	0.578	-1.20517		0.635	4.47779		0.635	4.97876
	0.579	-1.20545		0.636	4.47776		0.636	4.97893
	0.58	-1.20573		0.637	4.47803		0.637	4.9793
	0.58	-1.20643		0.637	4.47897		0.637	4.97947
	0.581	-1.20662		0.638	4.47973		0.638	4.97979
	0.582	-1.2065		0.639	4.48046		0.639	4.9801
	0.583	-1.2071		0.64	4.48151		0.64	4.97981
	0.584	-1.20807		0.641	4.482		0.641	4.97988
	0.585	-1.2087		0.642	4.48272		0.642	4.98045
	0.585	-1.20904		0.643	4.48329		0.643	4.98146
	0.586	-1.20929		0.644	4.4842		0.644	4.98173
	0.587	-1.20961		0.645	4.48434		0.645	4.98214
	0.588	-1.21033		0.646	4.48496		0.646	4.98304
	0.589	-1.21126		0.647	4.48536		0.647	4.98389
	0.59	-1.21213		0.647	4.48484		0.648	4.98344
	0.59	-1.21247		0.648	4.48458		0.648	4.9839
	0.591	-1.21322		0.649	4.48449		0.649	4.98483
	0.592	-1.21425		0.65	4.48485		0.65	4.98626
	0.593	-1.21498		0.651	4.48503		0.651	4.98699
	0.594	-1.21559		0.652	4.48563		0.652	4.98828
	0.595	-1.21638		0.653	4.48602		0.653	4.9887
	0.595	-1.21726		0.654	4.48634		0.654	4.98921
	0.596	-1.21749		0.655	4.48667		0.655	4.99015
	0.597	-1.21751		0.656	4.48698		0.656	4.99084
	0.598	-1.21817		0.657	4.48703		0.657	4.99117
	0.599	-1.21878		0.658	4.48714		0.658	4.99223
	0.6	-1.21937		0.658	4.48806		0.659	4.99364
	0.6	-1.21971		0.659	4.48865		0.659	4.994
	0.601	-1.22072		0.66	4.48918		0.66	4.99446
	0.602	-1.22194		0.661	4.48969		0.661	4.99436
	0.603	-1.22198		0.662	4.48963		0.662	4.99473
	0.604	-1.22229		0.663	4.4893		0.663	4.99524
	0.605	-1.22246		0.664	4.48927		0.664	4.99593
	0.605	-1.22287		0.665	4.48945		0.665	4.9963
	0.606	-1.22388		0.666	4.49021		0.666	4.99668
	0.607	-1.22437		0.667	4.49029		0.667	4.99735
	0.608	-1.22504		0.668	4.49018		0.668	4.99778
	0.609	-1.2256		0.669	4.49015		0.669	4.99844
	0.61	-1.22584		0.669	4.4906		0.669	4.9993
	0.61	-1.22653		0.67	4.49074		0.67	5.00052
	0.611	-1.22775		0.671	4.4911		0.671	5.0011
	0.612	-1.2288		0.672	4.49177		0.672	5.00191
	0.613	-1.22976		0.673	4.492		0.673	5.00288
	0.614	-1.23056		0.674	4.49202		0.674	5.00305
	0.615	-1.23157		0.675	4.49285		0.675	5.00348
	0.615	-1.23237		0.676	4.49311		0.676	5.00431
	0.616	-1.23334		0.677	4.49331		0.677	5.00469
	0.617	-1.23398		0.678	4.49361		0.678	5.00521
	0.618	-1.23436		0.679	4.49436		0.679	5.00588
	0.619	-1.23537		0.68	4.49475		0.68	5.00691
	0.62	-1.23574		0.68	4.49458		0.68	5.00726
	0.62	-1.23634		0.681	4.4951		0.681	5.00806
	0.621	-1.23697		0.682	4.49491		0.682	5.00909
	0.622	-1.23765		0.683	4.49494		0.683	5.01027
	0.623	-1.2388		0.684	4.49503		0.684	5.01063
	0.624	-1.23982		0.685	4.49498		0.685	5.01158
	0.625	-1.24043		0.686	4.4953		0.686	5.01295
	0.625	-1.24088		0.687	4.49551		0.687	5.01424
	0.626	-1.24144		0.688	4.49612		0.688	5.01479
	0.627	-1.24243		0.689	4.49622		0.689	5.01457
	0.628	-1.24296		0.69	4.49519		0.69	5.01522
	0.629	-1.24379		0.69	4.49562		0.691	5.01557
	0.63	-1.24441		0.691	4.49598		0.691	5.01582
	0.63	-1.24478		0.692	4.49618		0.692	5.01642
	0.631	-1.24482		0.693	4.49683		0.693	5.01786
	0.632	-1.24558		0.694	4.49719		0.694	5.01885
	0.633	-1.24644		0.695	4.49761		0.695	5.01942
	0.634	-1.24675		0.696	4.49738		0.696	5.01933
	0.635	-1.24782		0.697	4.49819		0.697	5.01962
	0.635	-1.2491		0.698	4.49738		0.698	5.01951
	0.636	-1.24955		0.699	4.49716		0.699	5.02027
	0.637	-1.25		0.7	4.49692		0.7	5.02109
	0.638	-1.2511		0.701	4.49671		0.701	5.02208
	0.639	-1.2519		0.701	4.49669		0.701	5.02285
	0.64	-1.25196		0.702	4.49664		0.702	5.02348
	0.64	-1.25223		0.703	4.49729		0.703	5.02313
	0.641	-1.25299		0.704	4.49675		0.704	5.02272
	0.642	-1.25397		0.705	4.49735		0.705	5.02348
	0.643	-1.2547		0.706	4.49715		0.706	5.02358
	0.644	-1.25505		0.707	4.49718		0.707	5.02437
	0.645	-1.25566		0.708	4.49739		0.708	5.02468
	0.645	-1.25616		0.709	4.49823		0.709	5.02531
	0.646	-1.25708		0.71	4.49852		0.71	5.02545
	0.647	-1.25858		0.711	4.49885		0.711	5.02596
	0.648	-1.25933		0.712	4.49924		0.712	5.0267
	0.649	-1.2598		0.712	4.49943		0.712	5.02746
	0.649	-1.26001		0.713	4.49967		0.713	5.02852
	0.65	-1.26068		0.714	4.50005		0.714	5.02915
	0.651	-1.26129		0.715	4.49935		0.715	5.02957
	0.652	-1.26179		0.716	4.49916		0.716	5.02956
	0.653	-1.26229		0.717	4.49904		0.717	5.0298
	0.654	-1.26253		0.718	4.49876		0.718	5.03022
	0.654	-1.26267		0.719	4.49775		0.719	5.03041
	0.655	-1.26354		0.72	4.49823		0.72	5.03114
	0.656	-1.26419		0.721	4.49768		0.721	5.03214
	0.657	-1.26472		0.722	4.49716		0.722	5.03195
	0.658	-1.26528		0.722	4.49737		0.723	5.03282
	0.659	-1.26621		0.723	4.49761		0.723	5.03351
	0.659	-1.26738		0.724	4.49747		0.724	5.03451
	0.66	-1.26788		0.725	4.49715		0.725	5.03493
	0.661	-1.26855		0.726	4.49766		0.726	5.03629
	0.662	-1.26985		0.727	4.49709		0.727	5.03681
	0.663	-1.27142		0.728	4.49707		0.728	5.03706
	0.664	-1.27243		0.729	4.49786		0.729	5.03725
	0.664	-1.27283		0.73	4.49752		0.73	5.03767
	0.665	-1.27406		0.731	4.49741		0.731	5.03848
	0.666	-1.27511		0.732	4.49678		0.732	5.03916
	0.667	-1.27548		0.733	4.49696		0.733	5.03954
	0.668	-1.27644		0.733	4.4966		0.733	5.04003
	0.669	-1.27746		0.734	4.49662		0.734	5.04089
	0.669	-1.27838		0.735	4.49739		0.735	5.04131
	0.67	-1.27927		0.736	4.49723		0.736	5.04142
	0.671	-1.27973		0.737	4.4972		0.737	5.04217
	0.672	-1.28041		0.738	4.49677		0.738	5.04214
	0.673	-1.2815		0.739	4.49752		0.739	5.04263
	0.674	-1.28256		0.74	4.49757		0.74	5.0423
	0.674	-1.28324		0.741	4.49766		0.741	5.04231
	0.675	-1.28451		0.742	4.49817		0.742	5.04267
	0.676	-1.28493		0.743	4.4977		0.743	5.04349
	0.677	-1.28516		0.744	4.49825		0.744	5.04361
	0.678	-1.28602		0.744	4.49856		0.744	5.0441
	0.679	-1.28629		0.745	4.49901		0.745	5.04487
	0.679	-1.28656		0.746	4.49942		0.746	5.04457
	0.68	-1.28713		0.747	4.49987		0.747	5.04448
	0.681	-1.28818		0.748	4.49963		0.748	5.04465
	0.682	-1.2895		0.749	4.49944		0.749	5.04483
	0.683	-1.28974		0.75	4.49954		0.75	5.04619
	0.684	-1.29042		0.751	4.49934		0.751	5.0473
	0.684	-1.29075		0.752	4.49944		0.752	5.04837
	0.685	-1.29124		0.753	4.49963		0.753	5.04958
	0.686	-1.29229		0.754	4.49945		0.754	5.05017
	0.687	-1.29328		0.754	4.49881		0.755	5.05122
	0.688	-1.29357		0.755	4.49903		0.755	5.05277
	0.689	-1.29322		0.756	4.49872		0.756	5.05415
	0.689	-1.29354		0.757	4.49795		0.757	5.05481
	0.69	-1.29435		0.758	4.49782		0.758	5.05449
	0.691	-1.29524		0.759	4.49847		0.759	5.05486
	0.692	-1.29577		0.76	4.49868		0.76	5.05574
	0.693	-1.29701		0.761	4.49881		0.761	5.0569
	0.694	-1.29754		0.762	4.4992		0.762	5.0575
	0.694	-1.29792		0.763	4.49929		0.763	5.05797
	0.695	-1.29819		0.764	4.49911		0.764	5.05905
	0.696	-1.29937		0.765	4.49958		0.765	5.05961
	0.697	-1.30007		0.765	4.4993		0.766	5.06022
	0.698	-1.30036		0.766	4.49934		0.766	5.06035
	0.699	-1.30086		0.767	4.49967		0.767	5.06178
	0.699	-1.30126		0.768	4.49959		0.768	5.06135
	0.7	-1.30153		0.769	4.49888		0.769	5.06156
	0.701	-1.30189		0.77	4.49796		0.77	5.06134
	0.702	-1.30245		0.771	4.49815		0.771	5.06172
	0.703	-1.30269		0.772	4.49799		0.772	5.06194
	0.704	-1.30269		0.773	4.49817		0.773	5.06224
	0.704	-1.30235		0.774	4.49857		0.774	5.06297
	0.705	-1.30221		0.775	4.49824		0.775	5.06433
	0.706	-1.30328		0.776	4.49812		0.776	5.06568
	0.707	-1.30339		0.776	4.49829		0.776	5.0657
	0.708	-1.30363		0.777	4.49754		0.777	5.06641
	0.709	-1.30431		0.778	4.49744		0.778	5.06714
	0.709	-1.30439		0.779	4.49703		0.779	5.06796
	0.71	-1.30464		0.78	4.49613		0.78	5.06834
	0.711	-1.30523		0.781	4.49579		0.781	5.06902
	0.712	-1.30624		0.782	4.49539		0.782	5.0702
	0.713	-1.30718		0.783	4.49483		0.783	5.07086
	0.714	-1.30717		0.784	4.49468		0.784	5.07151
	0.714	-1.30814		0.785	4.49383		0.785	5.07137
	0.715	-1.3087		0.786	4.49359		0.786	5.07226
	0.716	-1.30957		0.786	4.49288		0.787	5.07296
	0.717	-1.30887		0.787	4.4927		0.787	5.07386
	0.718	-1.30991		0.788	4.4925		0.788	5.07413
	0.719	-1.31074		0.789	4.49282		0.789	5.07477
	0.719	-1.31069		0.79	4.49253		0.79	5.07514
	0.72	-1.31139		0.791	4.49226		0.791	5.07501
	0.721	-1.31195		0.792	4.49219		0.792	5.07589
	0.722	-1.31252		0.793	4.49192		0.793	5.0769
	0.723	-1.31263		0.794	4.49212		0.794	5.07765
	0.724	-1.31263		0.795	4.49176		0.795	5.07858
	0.724	-1.31328		0.796	4.4916		0.796	5.07906
	0.725	-1.31334		0.797	4.49167		0.797	5.07906
	0.726	-1.31376		0.797	4.49172		0.798	5.07914
	0.727	-1.31414		0.798	4.49174		0.798	5.07937
	0.728	-1.31463		0.799	4.49185		0.799	5.07934
	0.728	-1.31482		0.8	4.49176		0.8	5.07922
	0.729	-1.31572		0.801	4.49138		0.801	5.07877
	0.73	-1.31609		0.802	4.4915		0.802	5.07891
	0.731	-1.31695		0.803	4.49192		0.803	5.07942
	0.732	-1.31763		0.804	4.49193		0.804	5.08012
	0.733	-1.31808		0.805	4.49087		0.805	5.08053
	0.733	-1.31885		0.806	4.49025		0.806	5.08065
	0.734	-1.31882		0.807	4.49025		0.807	5.08044
	0.735	-1.31937		0.808	4.48961		0.808	5.08077
	0.736	-1.31976		0.808	4.48906		0.808	5.08147
	0.737	-1.32087		0.809	4.48902		0.809	5.08188
	0.738	-1.32126		0.81	4.48925		0.81	5.0823
	0.738	-1.32198		0.811	4.48919		0.811	5.08259
	0.739	-1.32279		0.812	4.48903		0.812	5.08323
	0.74	-1.32343		0.813	4.48885		0.813	5.08437
	0.741	-1.32403		0.814	4.48841		0.814	5.08566
	0.742	-1.3247		0.815	4.48883		0.815	5.08615
	0.743	-1.32525		0.816	4.48893		0.816	5.0874
	0.743	-1.32526		0.817	4.4886		0.817	5.08847
	0.744	-1.32594		0.818	4.48828		0.818	5.08902
	0.745	-1.32649		0.819	4.48828		0.819	5.08959
	0.746	-1.32691		0.819	4.48756		0.819	5.08983
	0.747	-1.32809		0.82	4.48616		0.82	5.09007
	0.748	-1.32844		0.821	4.48545		0.821	5.09058
	0.748	-1.32905		0.822	4.48487		0.822	5.09078
	0.749	-1.32997		0.823	4.48474		0.823	5.09128
	0.75	-1.33028		0.824	4.48434		0.824	5.09182
	0.751	-1.33126		0.825	4.48443		0.825	5.09227
	0.752	-1.33203		0.826	4.48467		0.826	5.09294
	0.753	-1.33237		0.827	4.48451		0.827	5.09298
	0.753	-1.33265		0.828	4.48473		0.828	5.09353
	0.754	-1.33341		0.829	4.4856		0.829	5.09371
	0.755	-1.33471		0.829	4.4858		0.83	5.09395
	0.756	-1.33478		0.83	4.48588		0.83	5.09468
	0.757	-1.33528		0.831	4.48582		0.831	5.09504
	0.758	-1.33581		0.832	4.48612		0.832	5.09562
	0.758	-1.33686		0.833	4.48552		0.833	5.09608
	0.759	-1.33761		0.834	4.48509		0.834	5.09702
	0.76	-1.33833		0.835	4.48411		0.835	5.09794
	0.761	-1.33902		0.836	4.4835		0.836	5.0983
	0.762	-1.34046		0.837	4.48283		0.837	5.09873
	0.763	-1.34164		0.838	4.4821		0.838	5.09924
	0.763	-1.34236		0.839	4.48143		0.839	5.1001
	0.764	-1.34379		0.84	4.48092		0.84	5.10068
	0.765	-1.34429		0.84	4.48061		0.84	5.1012
	0.766	-1.34491		0.841	4.48018		0.841	5.10134
	0.767	-1.34633		0.842	4.47884		0.842	5.10187
	0.768	-1.34666		0.843	4.47798		0.843	5.10255
	0.768	-1.34789		0.844	4.47682		0.844	5.10311
	0.769	-1.34866		0.845	4.47644		0.845	5.10407
	0.77	-1.34939		0.846	4.47632		0.846	5.1047
	0.771	-1.34986		0.847	4.47617		0.847	5.1053
	0.772	-1.35084		0.848	4.47559		0.848	5.10582
	0.773	-1.35131		0.849	4.47507		0.849	5.10635
	0.773	-1.35184		0.85	4.47479		0.85	5.10709
	0.774	-1.35295		0.851	4.47492		0.851	5.10738
	0.775	-1.35406		0.851	4.47487		0.851	5.10768
	0.776	-1.35445		0.852	4.47469		0.852	5.10825
	0.777	-1.35495		0.853	4.47482		0.853	5.10907
	0.778	-1.35532		0.854	4.47474		0.854	5.10968
	0.778	-1.35599		0.855	4.47432		0.855	5.11021
	0.779	-1.35577		0.856	4.47408		0.856	5.11085
	0.78	-1.35576		0.857	4.47368		0.857	5.11157
	0.781	-1.35623		0.858	4.47297		0.858	5.11162
	0.782	-1.35735		0.859	4.47214		0.859	5.11161
	0.783	-1.3584		0.86	4.47166		0.86	5.11146
	0.783	-1.35848		0.861	4.47141		0.861	5.11167
	0.784	-1.35868		0.861	4.47128		0.862	5.11186
	0.785	-1.35929		0.862	4.47096		0.862	5.11191
	0.786	-1.36071		0.863	4.47042		0.863	5.11212
	0.787	-1.36175		0.864	4.46966		0.864	5.11269
	0.788	-1.36253		0.865	4.46963		0.865	5.11315
	0.788	-1.36305		0.866	4.46976		0.866	5.1136
	0.789	-1.36376		0.867	4.46961		0.867	5.11335
	0.79	-1.36459		0.868	4.46966		0.868	5.11374
	0.791	-1.36474		0.869	4.47004		0.869	5.11416
	0.792	-1.36567		0.87	4.47008		0.87	5.11465
	0.793	-1.36604		0.871	4.46924		0.871	5.11523
	0.793	-1.36639		0.872	4.4684		0.872	5.11539
	0.794	-1.36743		0.872	4.46802		0.873	5.11599
	0.795	-1.36799		0.873	4.46715		0.873	5.11693
	0.796	-1.36812		0.874	4.4658		0.874	5.11766
	0.797	-1.36823		0.875	4.4649		0.875	5.11846
	0.798	-1.36813		0.876	4.46448		0.876	5.11909
	0.798	-1.36827		0.877	4.46426		0.877	5.11989
	0.799	-1.36847		0.878	4.46341		0.878	5.12053
	0.8	-1.36946		0.879	4.46255		0.879	5.12163
	0.801	-1.36994		0.88	4.46215		0.88	5.12221
	0.802	-1.37069		0.881	4.46172		0.881	5.12239
	0.803	-1.3718		0.882	4.46125		0.882	5.12321
	0.803	-1.3722		0.883	4.46089		0.883	5.12429
	0.804	-1.3721		0.883	4.4604		0.883	5.12452
	0.805	-1.3728		0.884	4.46019		0.884	5.12442
	0.806	-1.37222		0.885	4.46029		0.885	5.1244
	0.807	-1.37328		0.886	4.46031		0.886	5.12476
	0.808	-1.37343		0.887	4.46006		0.887	5.12562
	0.808	-1.37317		0.888	4.45983		0.888	5.12655
	0.809	-1.37437		0.889	4.45962		0.889	5.12714
	0.81	-1.37419		0.89	4.45963		0.89	5.12767
	0.811	-1.37492		0.891	4.45941		0.891	5.12847
	0.812	-1.37594		0.892	4.45903		0.892	5.12963
	0.812	-1.37717		0.893	4.45832		0.893	5.13075
	0.813	-1.37812		0.893	4.45788		0.894	5.13201
	0.814	-1.37861		0.894	4.45743		0.894	5.13237
	0.815	-1.37899		0.895	4.45651		0.895	5.13268
	0.816	-1.37931		0.896	4.45594		0.896	5.13298
	0.817	-1.37915		0.897	4.45521		0.897	5.13349
	0.817	-1.37968		0.898	4.45434		0.898	5.13437
	0.818	-1.38011		0.899	4.45362		0.899	5.13519
	0.819	-1.38122		0.9	4.45281		0.9	5.13584
	0.82	-1.38175		0.901	4.45214		0.901	5.13656
	0.821	-1.38301		0.902	4.45148		0.902	5.13712
	0.822	-1.38411		0.903	4.45065		0.903	5.13737
	0.822	-1.38527		0.904	4.44988		0.904	5.13818
	0.823	-1.38531		0.904	4.44952		0.905	5.13897
	0.824	-1.38494		0.905	4.44926		0.905	5.13966
	0.825	-1.38568		0.906	4.44864		0.906	5.14091
	0.826	-1.3864		0.907	4.44801		0.907	5.14187
	0.827	-1.38726		0.908	4.44761		0.908	5.14238
	0.827	-1.38713		0.909	4.44702		0.909	5.1429
	0.828	-1.38714		0.91	4.44652		0.91	5.14327
	0.829	-1.38767		0.911	4.44588		0.911	5.14365
	0.83	-1.38768		0.912	4.44557		0.912	5.1441
	0.831	-1.38786		0.913	4.4453		0.913	5.14495
	0.832	-1.38791		0.914	4.44454		0.914	5.14598
	0.832	-1.38836		0.915	4.44378		0.915	5.14669
	0.833	-1.38899		0.915	4.4429		0.915	5.14724
	0.834	-1.38925		0.916	4.4421		0.916	5.1478
	0.835	-1.38971		0.917	4.44175		0.917	5.14864
	0.836	-1.39028		0.918	4.44169		0.918	5.14946
	0.837	-1.39121		0.919	4.44175		0.919	5.14956
	0.837	-1.39202		0.92	4.44188		0.92	5.14969
	0.838	-1.39264		0.921	4.44143		0.921	5.1502
	0.839	-1.39403		0.922	4.44081		0.922	5.15055
	0.84	-1.39536		0.923	4.43978		0.923	5.15108
	0.841	-1.39617		0.924	4.43911		0.924	5.1516
	0.842	-1.39617		0.925	4.43915		0.925	5.15168
	0.842	-1.39646		0.925	4.43878		0.926	5.15184
	0.843	-1.39638		0.926	4.43843		0.926	5.15226
	0.844	-1.39645		0.927	4.43832		0.927	5.15251
	0.845	-1.3963		0.928	4.43793		0.928	5.15299
	0.846	-1.39713		0.929	4.43766		0.929	5.15405
	0.847	-1.39755		0.93	4.43757		0.93	5.15508
	0.847	-1.39826		0.931	4.43697		0.931	5.15639
	0.848	-1.39903		0.932	4.43602		0.932	5.1576
	0.849	-1.40015		0.933	4.43555		0.933	5.15809
	0.85	-1.40059		0.934	4.43527		0.934	5.15834
	0.851	-1.40115		0.935	4.43465		0.935	5.15898
	0.852	-1.40175		0.936	4.4339		0.936	5.15936
	0.852	-1.40156		0.936	4.43305		0.937	5.15919
	0.853	-1.40175		0.937	4.43208		0.937	5.1594
	0.854	-1.4016		0.938	4.43132		0.938	5.15969
	0.855	-1.40189		0.939	4.43047		0.939	5.15987
	0.856	-1.40225		0.94	4.42951		0.94	5.16028
	0.857	-1.40286		0.941	4.4295		0.941	5.16043
	0.857	-1.40332		0.942	4.42936		0.942	5.16099
	0.858	-1.40422		0.943	4.42859		0.943	5.16187
	0.859	-1.4049		0.944	4.42813		0.944	5.16273
	0.86	-1.40583		0.945	4.4278		0.945	5.16344
	0.861	-1.40547		0.946	4.42768		0.946	5.16366
	0.862	-1.40588		0.947	4.42747		0.947	5.16368
	0.862	-1.40595		0.947	4.42692		0.947	5.16434
	0.863	-1.40581		0.948	4.42657		0.948	5.16532
	0.864	-1.40589		0.949	4.42622		0.949	5.16608
	0.865	-1.40646		0.95	4.42576		0.95	5.16681
	0.866	-1.4075		0.951	4.4251		0.951	5.16768
	0.867	-1.40828		0.952	4.42467		0.952	5.16843
	0.867	-1.40921		0.953	4.42419		0.953	5.16888
	0.868	-1.40982		0.954	4.42361		0.954	5.16942
	0.869	-1.41052		0.955	4.42326		0.955	5.17048
	0.87	-1.41134		0.956	4.42289		0.956	5.17164
	0.871	-1.41191		0.957	4.42228		0.957	5.17287
	0.872	-1.4128		0.958	4.4212		0.958	5.17372
	0.872	-1.41376		0.958	4.42014		0.958	5.17434
	0.873	-1.4146		0.959	4.41998		0.959	5.17492
	0.874	-1.41535		0.96	4.41975		0.96	5.17535
	0.875	-1.41563		0.961	4.41967		0.961	5.17597
	0.876	-1.41616		0.962	4.41935		0.962	5.17667
	0.877	-1.41653		0.963	4.41928		0.963	5.17751
	0.877	-1.41685		0.964	4.41864		0.964	5.17869
	0.878	-1.41731		0.965	4.41793		0.965	5.17993
	0.879	-1.41772		0.966	4.41729		0.966	5.18108
	0.88	-1.41835		0.967	4.41701		0.967	5.1817
	0.881	-1.41911		0.968	4.41619		0.968	5.18263
	0.882	-1.41928		0.968	4.41556		0.969	5.18359
	0.882	-1.41976		0.969	4.41491		0.969	5.18458
	0.883	-1.42039		0.97	4.41409		0.97	5.18608
	0.884	-1.42104		0.971	4.4134		0.971	5.18687
	0.885	-1.42153		0.972	4.41238		0.972	5.18757
	0.886	-1.42183		0.973	4.41147		0.973	5.18877
	0.887	-1.42235		0.974	4.41048		0.974	5.19003
	0.887	-1.42264		0.975	4.40959		0.975	5.19086
	0.888	-1.4229		0.976	4.40849		0.976	5.19139
	0.889	-1.42369		0.977	4.40755		0.977	5.19179
	0.89	-1.42408		0.978	4.40728		0.978	5.19191
	0.891	-1.42434		0.979	4.40668		0.979	5.19247
	0.892	-1.42494		0.979	4.40576		0.98	5.19321
	0.892	-1.42568		0.98	4.40533		0.98	5.19341
	0.893	-1.42648		0.981	4.40468		0.981	5.19382
	0.894	-1.42706		0.982	4.40412		0.982	5.19498
	0.895	-1.42719		0.983	4.40345		0.983	5.19583
	0.896	-1.42784		0.984	4.40279		0.984	5.19628
	0.896	-1.42865		0.985	4.40257		0.985	5.19648
	0.897	-1.42923		0.986	4.40257		0.986	5.19686
	0.898	-1.42993		0.987	4.40168		0.987	5.1979
	0.899	-1.43051		0.988	4.40023		0.988	5.1986
	0.9	-1.43083		0.989	4.39944		0.989	5.19919
	0.901	-1.43114		0.99	4.39912		0.99	5.19978
	0.901	-1.43146		0.99	4.39809		0.99	5.19998
	0.902	-1.43243		0.991	4.39688		0.991	5.20041
	0.903	-1.43332		0.992	4.3958		0.992	5.20141
	0.904	-1.43402		0.993	4.39511		0.993	5.20206
	0.905	-1.43457		0.994	4.39458		0.994	5.2025
	0.906	-1.43542		0.995	4.39401		0.995	5.20321
	0.906	-1.43601		0.996	4.39329		0.996	5.20367
	0.907	-1.43648		0.997	4.39213		0.997	5.20421
	0.908	-1.437		0.998	4.391		0.998	5.20463
	0.909	-1.43727		0.999	4.39007		0.999	5.20495
	0.91	-1.43775		1	4.38936		1	5.20537
	0.911	-1.43805		1	4.38855		1.001	5.20578
	0.911	-1.43833		1.001	4.38756		1.001	5.20602
	0.912	-1.43864		1.002	4.38669		1.002	5.2063
	0.913	-1.43922		1.003	4.38625		1.003	5.20717
	0.914	-1.43955		1.004	4.38567		1.004	5.20803
	0.915	-1.4401		1.005	4.38457		1.005	5.20836
	0.916	-1.44085		1.006	4.38331		1.006	5.2089
	0.916	-1.44156		1.007	4.38233		1.007	5.20914
	0.917	-1.44189		1.008	4.382		1.008	5.20957
	0.918	-1.4424		1.009	4.38114		1.009	5.20987
	0.919	-1.44291		1.01	4.37994		1.01	5.21057
	0.92	-1.4431		1.011	4.37877		1.011	5.21103
	0.921	-1.44349		1.011	4.3779		1.012	5.21176
	0.921	-1.44416		1.012	4.37715		1.012	5.21247
	0.922	-1.44449		1.013	4.37707		1.013	5.21347
	0.923	-1.44492		1.014	4.37638		1.014	5.21441
	0.924	-1.4454		1.015	4.37563		1.015	5.2148
	0.925	-1.446		1.016	4.37469		1.016	5.21478
	0.926	-1.44715		1.017	4.37353		1.017	5.21521
	0.926	-1.44823		1.018	4.37321		1.018	5.21556
	0.927	-1.44918		1.019	4.37241		1.019	5.21576
	0.928	-1.44982		1.02	4.37184		1.02	5.2159
	0.929	-1.4504		1.021	4.37117		1.021	5.21577
	0.93	-1.4513		1.022	4.37043		1.022	5.21647
	0.931	-1.45199		1.022	4.36934		1.022	5.21712
	0.931	-1.45243		1.023	4.36818		1.023	5.21795
	0.932	-1.45302		1.024	4.36725		1.024	5.21847
	0.933	-1.45361		1.025	4.36666		1.025	5.21874
	0.934	-1.45394		1.026	4.36522		1.026	5.21939
	0.935	-1.45408		1.027	4.36412		1.027	5.22007
	0.936	-1.45438		1.028	4.36311		1.028	5.22045
	0.936	-1.45528		1.029	4.36202		1.029	5.22118
	0.937	-1.45606		1.03	4.36115		1.03	5.22213
	0.938	-1.45649		1.031	4.35999		1.031	5.22326
	0.939	-1.45718		1.032	4.35868		1.032	5.22409
	0.94	-1.45745		1.032	4.35778		1.033	5.22466
	0.941	-1.45764		1.033	4.35733		1.033	5.22552
	0.941	-1.45835		1.034	4.35643		1.034	5.22593
	0.942	-1.45953		1.035	4.3554		1.035	5.22611
	0.943	-1.46051		1.036	4.35502		1.036	5.22659
	0.944	-1.4607		1.037	4.35415		1.037	5.22736
	0.945	-1.46076		1.038	4.35346		1.038	5.22821
	0.946	-1.46144		1.039	4.35309		1.039	5.22821
	0.946	-1.46254		1.04	4.35177		1.04	5.22845
	0.947	-1.46304		1.041	4.35025		1.041	5.22828
	0.948	-1.4633		1.042	4.34922		1.042	5.22834
	0.949	-1.46388		1.043	4.34873		1.043	5.22865
	0.95	-1.46458		1.043	4.34812		1.044	5.22898
	0.951	-1.46527		1.044	4.34708		1.044	5.22944
	0.951	-1.46602		1.045	4.34589		1.045	5.2295
	0.952	-1.4668		1.046	4.34471		1.046	5.22957
	0.953	-1.46751		1.047	4.34316		1.047	5.23014
	0.954	-1.46854		1.048	4.34205		1.048	5.23136
	0.955	-1.4693		1.049	4.34077		1.049	5.23188
	0.956	-1.46962		1.05	4.33961		1.05	5.23247
	0.956	-1.46992		1.051	4.33861		1.051	5.23299
	0.957	-1.47016		1.052	4.33725		1.052	5.23381
	0.958	-1.47048		1.053	4.33586		1.053	5.23486
	0.959	-1.4713		1.054	4.33436		1.054	5.23597
	0.96	-1.47232		1.054	4.33363		1.055	5.23639
	0.961	-1.47319		1.055	4.33303		1.055	5.2362
	0.961	-1.47361		1.056	4.33181		1.056	5.23619
	0.962	-1.47418		1.057	4.33062		1.057	5.23654
	0.963	-1.475		1.058	4.32939		1.058	5.23776
	0.964	-1.47549		1.059	4.32822		1.059	5.23814
	0.965	-1.47569		1.06	4.32691		1.06	5.23777
	0.966	-1.47631		1.061	4.32639		1.061	5.23819
	0.966	-1.47683		1.062	4.32607		1.062	5.23834
	0.967	-1.47662		1.063	4.32523		1.063	5.23851
	0.968	-1.47661		1.064	4.32461		1.064	5.23951
	0.969	-1.47751		1.064	4.32374		1.065	5.24004
	0.97	-1.47849		1.065	4.32256		1.065	5.23991
	0.971	-1.47886		1.066	4.32145		1.066	5.24068
	0.971	-1.47886		1.067	4.32003		1.067	5.24135
	0.972	-1.47903		1.068	4.31965		1.068	5.24215
	0.973	-1.47964		1.069	4.31916		1.069	5.24283
	0.974	-1.48035		1.07	4.31809		1.07	5.24323
	0.975	-1.48107		1.071	4.31679		1.071	5.24407
	0.975	-1.48171		1.072	4.31654		1.072	5.24447
	0.976	-1.4824		1.073	4.3152		1.073	5.24516
	0.977	-1.48317		1.074	4.31409		1.074	5.246
	0.978	-1.48387		1.075	4.3132		1.075	5.24602
	0.979	-1.48455		1.075	4.3125		1.076	5.24607
	0.98	-1.48498		1.076	4.31129		1.076	5.24607
	0.98	-1.48545		1.077	4.31029		1.077	5.24621
	0.981	-1.4863		1.078	4.30904		1.078	5.2466
	0.982	-1.48711		1.079	4.30778		1.079	5.24724
	0.983	-1.48784		1.08	4.30693		1.08	5.2478
	0.984	-1.48824		1.081	4.30545		1.081	5.24864
	0.985	-1.48858		1.082	4.30398		1.082	5.2491
	0.985	-1.48961		1.083	4.30266		1.083	5.24966
	0.986	-1.49059		1.084	4.30106		1.084	5.24993
	0.987	-1.49132		1.085	4.29909		1.085	5.2515
	0.988	-1.49194		1.086	4.29805		1.086	5.25292
	0.989	-1.4925		1.086	4.29749		1.087	5.25382
	0.99	-1.49303		1.087	4.2965		1.087	5.25444
	0.99	-1.49353		1.088	4.29475		1.088	5.25475
	0.991	-1.49382		1.089	4.29337		1.089	5.25513
	0.992	-1.49417		1.09	4.29201		1.09	5.2556
	0.993	-1.49439		1.091	4.29132		1.091	5.25661
	0.994	-1.49508		1.092	4.29047		1.092	5.25751
	0.995	-1.49595		1.093	4.28953		1.093	5.25847
	0.995	-1.49684		1.094	4.28869		1.094	5.25872
	0.996	-1.49757		1.095	4.28803		1.095	5.25857
	0.997	-1.49819		1.096	4.28682		1.096	5.259
	0.998	-1.49869		1.096	4.28561		1.097	5.25992
	0.999	-1.49941		1.097	4.28419		1.097	5.2603
	1	-1.50038		1.098	4.28305		1.098	5.26086
	1	-1.50107		1.099	4.28205		1.099	5.26121
	1.001	-1.5016		1.1	4.28013		1.1	5.26236
	1.002	-1.50227		1.101	4.27773		1.101	5.26293
	1.003	-1.5031		1.102	4.27637		1.102	5.26393
	1.004	-1.50378		1.103	4.27444		1.103	5.26449
	1.005	-1.50378		1.104	4.27284		1.104	5.26441
	1.005	-1.50426		1.105	4.27057		1.105	5.26514
	1.006	-1.50519		1.106	4.26896		1.106	5.26591
	1.007	-1.50569		1.107	4.26731		1.107	5.26669
	1.008	-1.50619		1.107	4.26498		1.108	5.26825
	1.009	-1.50703		1.108	4.26351		1.108	5.26933
	1.01	-1.5076		1.109	4.26136		1.109	5.26997
	1.01	-1.50785		1.11	4.25937		1.11	5.27086
	1.011	-1.50811		1.111	4.25786		1.111	5.27147
	1.012	-1.5089		1.112	4.25677		1.112	5.27301
	1.013	-1.50977		1.113	4.25561		1.113	5.27372
	1.014	-1.51036		1.114	4.25361		1.114	5.27381
	1.015	-1.51087		1.115	4.25203		1.115	5.2748
	1.015	-1.51163		1.116	4.2509		1.116	5.27584
	1.016	-1.51253		1.117	4.24977		1.117	5.27638
	1.017	-1.51359		1.118	4.24733		1.118	5.27707
	1.018	-1.51434		1.118	4.24618		1.119	5.27761
	1.019	-1.51482		1.119	4.24414		1.119	5.27865
	1.02	-1.5151		1.12	4.24315		1.12	5.27976
	1.02	-1.51542		1.121	4.24169		1.121	5.28076
	1.021	-1.51593		1.122	4.24011		1.122	5.28103
	1.022	-1.51609		1.123	4.23855		1.123	5.28213
	1.023	-1.51672		1.124	4.23707		1.124	5.28312
	1.024	-1.5177		1.125	4.2354		1.125	5.28412
	1.025	-1.5183		1.126	4.23343		1.126	5.285
	1.025	-1.51897		1.127	4.23184		1.127	5.28552
	1.026	-1.51989		1.128	4.23024		1.128	5.28667
	1.027	-1.52055		1.129	4.22895		1.129	5.28787
	1.028	-1.52147		1.129	4.22806		1.129	5.28865
	1.029	-1.52174		1.13	4.2267		1.13	5.28858
	1.03	-1.52199		1.131	4.22478		1.131	5.28837
	1.03	-1.52269		1.132	4.22263		1.132	5.28908
	1.031	-1.52367		1.133	4.22018		1.133	5.28979
	1.032	-1.52481		1.134	4.21849		1.134	5.29051
	1.033	-1.52571		1.135	4.21679		1.135	5.29136
	1.034	-1.52623		1.136	4.21544		1.136	5.29236
	1.035	-1.52764		1.137	4.2131		1.137	5.29357
	1.035	-1.52849		1.138	4.21126		1.138	5.29439
	1.036	-1.52923		1.139	4.20935		1.139	5.29516
	1.037	-1.52968		1.139	4.20698		1.14	5.29547
	1.038	-1.53037		1.14	4.20498		1.14	5.2966
	1.039	-1.53128		1.141	4.20369		1.141	5.29735
	1.04	-1.53218		1.142	4.20232		1.142	5.29774
	1.04	-1.53284		1.143	4.20117		1.143	5.29846
	1.041	-1.53348		1.144	4.19986		1.144	5.29917
	1.042	-1.53384		1.145	4.19773		1.145	5.29968
	1.043	-1.53445		1.146	4.19634		1.146	5.30036
	1.044	-1.53448		1.147	4.19496		1.147	5.30137
	1.045	-1.53495		1.148	4.19324		1.148	5.3024
	1.045	-1.53572		1.149	4.19221		1.149	5.30301
	1.046	-1.53625		1.15	4.19063		1.15	5.30387
	1.047	-1.53671		1.15	4.18934		1.151	5.30449
	1.048	-1.53707		1.151	4.18816		1.151	5.3056
	1.049	-1.53751		1.152	4.1866		1.152	5.30632
	1.05	-1.53821		1.153	4.18533		1.153	5.30593
	1.05	-1.53873		1.154	4.18378		1.154	5.30645
	1.051	-1.53958		1.155	4.18234		1.155	5.30701
	1.052	-1.54041		1.156	4.18087		1.156	5.30807
	1.053	-1.5407		1.157	4.17975		1.157	5.3093
	1.054	-1.54114		1.158	4.1776		1.158	5.30959
	1.055	-1.54189		1.159	4.17596		1.159	5.30968
	1.055	-1.54263		1.16	4.17424		1.16	5.31086
	1.056	-1.54347		1.161	4.17224		1.161	5.31091
	1.057	-1.5439		1.161	4.17009		1.162	5.31172
	1.058	-1.54379		1.162	4.16798		1.162	5.31272
	1.059	-1.54378		1.163	4.16701		1.163	5.31339
	1.059	-1.544		1.164	4.16514		1.164	5.31409
	1.06	-1.54503		1.165	4.16365		1.165	5.31381
	1.061	-1.54575		1.166	4.16118		1.166	5.31416
	1.062	-1.54645		1.167	4.15873		1.167	5.3147
	1.063	-1.54719		1.168	4.15772		1.168	5.3164
	1.064	-1.54812		1.169	4.15565		1.169	5.31731
	1.064	-1.5492		1.17	4.15368		1.17	5.3181
	1.065	-1.54986		1.171	4.15178		1.171	5.319
	1.066	-1.55008		1.171	4.15009		1.172	5.31995
	1.067	-1.55007		1.172	4.14809		1.172	5.32077
	1.068	-1.55028		1.173	4.14595		1.173	5.32133
	1.069	-1.55053		1.174	4.14377		1.174	5.32181
	1.069	-1.55058		1.175	4.14182		1.175	5.32259
	1.07	-1.5511		1.176	4.13995		1.176	5.32359
	1.071	-1.55124		1.177	4.13853		1.177	5.3252
	1.072	-1.55149		1.178	4.13701		1.178	5.32605
	1.073	-1.55185		1.179	4.13551		1.179	5.32685
	1.074	-1.55205		1.18	4.13374		1.18	5.32789
	1.074	-1.55276		1.181	4.13177		1.181	5.32836
	1.075	-1.5535		1.182	4.12943		1.182	5.32909
	1.076	-1.55343		1.182	4.12774		1.183	5.32936
	1.077	-1.55308		1.183	4.1257		1.183	5.32974
	1.078	-1.55314		1.184	4.12369		1.184	5.33009
	1.079	-1.55377		1.185	4.12202		1.185	5.33064
	1.079	-1.55389		1.186	4.12022		1.186	5.33134
	1.08	-1.55416		1.187	4.11784		1.187	5.33224
	1.081	-1.55449		1.188	4.11568		1.188	5.33334
	1.082	-1.55525		1.189	4.11346		1.189	5.33426
	1.083	-1.55471		1.19	4.11118		1.19	5.33522
	1.084	-1.5549		1.191	4.10832		1.191	5.33631
	1.084	-1.55593		1.192	4.10594		1.192	5.33676
	1.085	-1.55642		1.193	4.10404		1.193	5.33776
	1.086	-1.55707		1.193	4.10236		1.194	5.33866
	1.087	-1.5573		1.194	4.10045		1.194	5.33961
	1.088	-1.55864		1.195	4.0982		1.195	5.3406
	1.089	-1.5594		1.196	4.09574		1.196	5.34105
	1.089	-1.55977		1.197	4.0932		1.197	5.3419
	1.09	-1.5602		1.198	4.09108		1.198	5.34336
	1.091	-1.56085		1.199	4.0889		1.199	5.34483
	1.092	-1.56105		1.2	4.08654		1.2	5.34552
	1.093	-1.56176		1.201	4.08408		1.201	5.34704
	1.094	-1.56219		1.202	4.08182		1.202	5.34754
	1.094	-1.56296		1.203	4.07925		1.203	5.34783
	1.095	-1.56378		1.203	4.07687		1.204	5.34818
	1.096	-1.56418		1.204	4.07436		1.204	5.34959
	1.097	-1.56468		1.205	4.07165		1.205	5.35033
	1.098	-1.56505		1.206	4.06952		1.206	5.35192
	1.099	-1.56526		1.207	4.0673		1.207	5.35267
	1.099	-1.56626		1.208	4.06487		1.208	5.35297
	1.1	-1.56722		1.209	4.06246		1.209	5.35399
	1.101	-1.56777		1.21	4.06001		1.21	5.35534
	1.102	-1.56789		1.211	4.05698		1.211	5.35717
	1.103	-1.56873		1.212	4.05394		1.212	5.35836
	1.104	-1.56925		1.213	4.05098		1.213	5.35954
	1.104	-1.56907		1.214	4.04821		1.214	5.35978
	1.105	-1.56979		1.214	4.04606		1.215	5.3611
	1.106	-1.56995		1.215	4.04371		1.215	5.3623
	1.107	-1.56984		1.216	4.04097		1.216	5.36256
	1.108	-1.5707		1.217	4.0379		1.217	5.36301
	1.109	-1.57135		1.218	4.03561		1.218	5.36358
	1.109	-1.57223		1.219	4.03272		1.219	5.36462
	1.11	-1.57293		1.22	4.0302		1.22	5.36536
	1.111	-1.5735		1.221	4.02722		1.221	5.36622
	1.112	-1.57378		1.222	4.02477		1.222	5.36688
	1.113	-1.57457		1.223	4.02224		1.223	5.36752
	1.114	-1.5753		1.224	4.01924		1.224	5.36867
	1.114	-1.57653		1.225	4.01626		1.225	5.36959
	1.115	-1.5773		1.225	4.01344		1.226	5.37044
	1.116	-1.57802		1.226	4.01091		1.226	5.37136
	1.117	-1.57859		1.227	4.00817		1.227	5.37191
	1.118	-1.57952		1.228	4.00474		1.228	5.37254
	1.119	-1.58113		1.229	4.00132		1.229	5.37374
	1.119	-1.58173		1.23	3.99912		1.23	5.37491
	1.12	-1.58234		1.231	3.99669		1.231	5.3761
	1.121	-1.58283		1.232	3.99381		1.232	5.37713
	1.122	-1.58312		1.233	3.9911		1.233	5.37779
	1.123	-1.58323		1.234	3.98829		1.234	5.37886
	1.124	-1.58371		1.235	3.98536		1.235	5.38023
	1.124	-1.58462		1.235	3.98241		1.236	5.38112
	1.125	-1.58535		1.236	3.98019		1.236	5.38155
	1.126	-1.58528		1.237	3.97746		1.237	5.3824
	1.127	-1.5862		1.238	3.97466		1.238	5.38318
	1.128	-1.58669		1.239	3.97201		1.239	5.38392
	1.129	-1.58689		1.24	3.96858		1.24	5.38462
	1.129	-1.58683		1.241	3.96525		1.241	5.3856
	1.13	-1.58733		1.242	3.96257		1.242	5.38666
	1.131	-1.58827		1.243	3.95997		1.243	5.38743
	1.132	-1.58948		1.244	3.95652		1.244	5.38776
	1.133	-1.58942		1.245	3.95284		1.245	5.38822
	1.134	-1.58968		1.246	3.94951		1.246	5.38953
	1.134	-1.59052		1.246	3.94651		1.247	5.39029
	1.135	-1.59148		1.247	3.94329		1.247	5.39103
	1.136	-1.59222		1.248	3.93997		1.248	5.39247
	1.137	-1.59287		1.249	3.93716		1.249	5.39361
	1.138	-1.59282		1.25	3.93432		1.25	5.39432
	1.139	-1.5942		1.251	3.93139		1.251	5.39528
	1.139	-1.59529		1.252	3.92813		1.252	5.3958
	1.14	-1.59612		1.253	3.92439		1.253	5.39646
	1.141	-1.59649		1.254	3.9211		1.254	5.39788
	1.142	-1.59689		1.255	3.91771		1.255	5.39913
	1.143	-1.59756		1.256	3.91451		1.256	5.40033
	1.143	-1.59898		1.257	3.9121		1.257	5.4016
	1.144	-1.59938		1.257	3.90952		1.258	5.4025
	1.145	-1.59968		1.258	3.90759		1.258	5.40369
	1.146	-1.60086		1.259	3.90461		1.259	5.40493
	1.147	-1.60135		1.26	3.90095		1.26	5.40548
	1.148	-1.60245		1.261	3.89748		1.261	5.40573
	1.148	-1.6035		1.262	3.89406		1.262	5.40668
	1.149	-1.60358		1.263	3.89114		1.263	5.40783
	1.15	-1.60441		1.264	3.88781		1.264	5.40855
	1.151	-1.60502		1.265	3.88493		1.265	5.40913
	1.152	-1.60527		1.266	3.88166		1.266	5.41042
	1.153	-1.60638		1.267	3.87824		1.267	5.41125
	1.153	-1.60736		1.268	3.87534		1.268	5.41264
	1.154	-1.60812		1.268	3.87203		1.269	5.41325
	1.155	-1.60882		1.269	3.86902		1.269	5.41387
	1.156	-1.60897		1.27	3.86609		1.27	5.41495
	1.157	-1.60888		1.271	3.86321		1.271	5.41584
	1.158	-1.60897		1.272	3.85919		1.272	5.41688
	1.158	-1.60948		1.273	3.85604		1.273	5.41837
	1.159	-1.60964		1.274	3.85337		1.274	5.41998
	1.16	-1.60993		1.275	3.85077		1.275	5.42114
	1.161	-1.61064		1.276	3.84752		1.276	5.42183
	1.162	-1.61128		1.277	3.8438		1.277	5.42253
	1.163	-1.61209		1.278	3.83995		1.278	5.42321
	1.163	-1.61304		1.278	3.83618		1.279	5.4239
	1.164	-1.61437		1.279	3.8323		1.279	5.42458
	1.165	-1.61524		1.28	3.82843		1.28	5.425
	1.166	-1.6161		1.281	3.82499		1.281	5.42565
	1.167	-1.61659		1.282	3.82156		1.282	5.42706
	1.168	-1.61726		1.283	3.81828		1.283	5.42833
	1.168	-1.61809		1.284	3.81461		1.284	5.42927
	1.169	-1.61852		1.285	3.81053		1.285	5.43008
	1.17	-1.61981		1.286	3.80692		1.286	5.43098
	1.171	-1.62092		1.287	3.80376		1.287	5.43214
	1.172	-1.62142		1.288	3.80024		1.288	5.43293
	1.173	-1.62215		1.289	3.79639		1.289	5.43364
	1.173	-1.62254		1.289	3.79291		1.29	5.43464
	1.174	-1.6235		1.29	3.7895		1.29	5.43564
	1.175	-1.62451		1.291	3.78572		1.291	5.43636
	1.176	-1.62476		1.292	3.78213		1.292	5.43708
	1.177	-1.62517		1.293	3.77862		1.293	5.43804
	1.178	-1.62528		1.294	3.77497		1.294	5.43828
	1.178	-1.62589		1.295	3.77128		1.295	5.43891
	1.179	-1.62702		1.296	3.76732		1.296	5.44014
	1.18	-1.62719		1.297	3.76342		1.297	5.4409
	1.181	-1.62728		1.298	3.75954		1.298	5.44172
	1.182	-1.62779		1.299	3.75566		1.299	5.44243
	1.183	-1.62855		1.3	3.75169		1.3	5.443
	1.183	-1.62906		1.3	3.74762		1.301	5.44365
	1.184	-1.62952		1.301	3.74333		1.301	5.44424
	1.185	-1.62975		1.302	3.73894		1.302	5.44483
	1.186	-1.63058		1.303	3.735		1.303	5.44569
	1.187	-1.63132		1.304	3.73053		1.304	5.44613
	1.188	-1.63223		1.305	3.72598		1.305	5.44656
	1.188	-1.63256		1.306	3.72247		1.306	5.44727
	1.189	-1.63268		1.307	3.71874		1.307	5.44786
	1.19	-1.63297		1.308	3.71454		1.308	5.44852
	1.191	-1.63373		1.309	3.71039		1.309	5.44989
	1.192	-1.63469		1.31	3.70587		1.31	5.45096
	1.193	-1.63559		1.31	3.70105		1.311	5.45179
	1.193	-1.63699		1.311	3.69663		1.311	5.45271
	1.194	-1.63722		1.312	3.69269		1.312	5.45408
	1.195	-1.63715		1.313	3.68836		1.313	5.45537
	1.196	-1.63762		1.314	3.68349		1.314	5.45636
	1.197	-1.63828		1.315	3.67863		1.315	5.45726
	1.198	-1.63804		1.316	3.67388		1.316	5.45789
	1.198	-1.63902		1.317	3.66896		1.317	5.45881
	1.199	-1.63962		1.318	3.66476		1.318	5.46006
	1.2	-1.64018		1.319	3.66033		1.319	5.46098
	1.201	-1.64103		1.32	3.65549		1.32	5.46181
	1.202	-1.64105		1.321	3.65053		1.321	5.46282
	1.203	-1.64165		1.321	3.64568		1.322	5.46382
	1.203	-1.64129		1.322	3.6411		1.322	5.46492
	1.204	-1.64154		1.323	3.63683		1.323	5.46585
	1.205	-1.64199		1.324	3.63264		1.324	5.46672
	1.206	-1.64274		1.325	3.62831		1.325	5.46763
	1.207	-1.64304		1.326	3.62343		1.326	5.46884
	1.208	-1.64394		1.327	3.61878		1.327	5.47046
	1.208	-1.6448		1.328	3.61416		1.328	5.47148
	1.209	-1.64578		1.329	3.6095		1.329	5.47185
	1.21	-1.64607		1.33	3.60515		1.33	5.47266
	1.211	-1.64639		1.331	3.60048		1.331	5.4739
	1.212	-1.64593		1.332	3.59522		1.332	5.47506
	1.213	-1.64621		1.332	3.59008		1.333	5.47587
	1.213	-1.64648		1.333	3.5846		1.333	5.47643
	1.214	-1.64676		1.334	3.57987		1.334	5.47709
	1.215	-1.64724		1.335	3.57497		1.335	5.47782
	1.216	-1.64804		1.336	3.56991		1.336	5.47889
	1.217	-1.64911		1.337	3.56534		1.337	5.47996
	1.218	-1.64942		1.338	3.5607		1.338	5.48079
	1.218	-1.64975		1.339	3.55592		1.339	5.48172
	1.219	-1.65055		1.34	3.55146		1.34	5.48322
	1.22	-1.65081		1.341	3.54635		1.341	5.48484
	1.221	-1.65121		1.342	3.54115		1.342	5.48611
	1.222	-1.65169		1.342	3.53645		1.343	5.48722
	1.222	-1.65242		1.343	3.53143		1.343	5.48801
	1.223	-1.65311		1.344	3.52634		1.344	5.48899
	1.224	-1.65358		1.345	3.52125		1.345	5.49057
	1.225	-1.65441		1.346	3.51604		1.346	5.49203
	1.226	-1.65466		1.347	3.51125		1.347	5.49314
	1.227	-1.65495		1.348	3.50655		1.348	5.4939
	1.227	-1.65428		1.349	3.50177		1.349	5.49479
	1.228	-1.65447		1.35	3.49676		1.35	5.49645
	1.229	-1.65476		1.351	3.49154		1.351	5.49803
	1.23	-1.6555		1.352	3.48623		1.352	5.49901
	1.231	-1.65596		1.353	3.4809		1.353	5.50031
	1.232	-1.65586		1.353	3.476		1.354	5.50159
	1.232	-1.65594		1.354	3.47081		1.354	5.50201
	1.233	-1.65635		1.355	3.46555		1.355	5.50278
	1.234	-1.65651		1.356	3.46095		1.356	5.50374
	1.235	-1.65593		1.357	3.45621		1.357	5.50431
	1.236	-1.65654		1.358	3.45083		1.358	5.50506
	1.237	-1.65774		1.359	3.44536		1.359	5.50554
	1.237	-1.65823		1.36	3.44001		1.36	5.50658
	1.238	-1.65859		1.361	3.43456		1.361	5.50781
	1.239	-1.65993		1.362	3.42869		1.362	5.50866
	1.24	-1.66059		1.363	3.4233		1.363	5.50983
	1.241	-1.66121		1.364	3.4182		1.364	5.51099
	1.242	-1.66137		1.364	3.41284		1.365	5.51196
	1.242	-1.6616		1.365	3.40763		1.365	5.51314
	1.243	-1.66225		1.366	3.40273		1.366	5.51442
	1.244	-1.6625		1.367	3.39733		1.367	5.51592
	1.245	-1.66327		1.368	3.39148		1.368	5.51698
	1.246	-1.66402		1.369	3.38599		1.369	5.51825
	1.247	-1.6639		1.37	3.38014		1.37	5.52042
	1.247	-1.66309		1.371	3.37427		1.371	5.52237
	1.248	-1.66312		1.372	3.3688		1.372	5.52375
	1.249	-1.66333		1.373	3.36323		1.373	5.52454
	1.25	-1.66396		1.374	3.35771		1.374	5.52568
	1.251	-1.66429		1.374	3.35238		1.375	5.52752
	1.252	-1.66475		1.375	3.34655		1.376	5.52876
	1.252	-1.66557		1.376	3.34091		1.376	5.5298
	1.253	-1.66641		1.377	3.33547		1.377	5.53092
	1.254	-1.66704		1.378	3.32982		1.378	5.53173
	1.255	-1.6677		1.379	3.32428		1.379	5.53326
	1.256	-1.66797		1.38	3.31829		1.38	5.53504
	1.257	-1.66777		1.381	3.31248		1.381	5.53647
	1.257	-1.66798		1.382	3.30742		1.382	5.53783
	1.258	-1.66743		1.383	3.30201		1.383	5.53889
	1.259	-1.66747		1.384	3.29592		1.384	5.53962
	1.26	-1.66816		1.385	3.28952		1.385	5.54113
	1.261	-1.66885		1.385	3.28278		1.386	5.54232
	1.262	-1.66946		1.386	3.2765		1.386	5.54345
	1.262	-1.66969		1.387	3.2706		1.387	5.54383
	1.263	-1.66947		1.388	3.26402		1.388	5.54443
	1.264	-1.66911		1.389	3.25856		1.389	5.54592
	1.265	-1.66899		1.39	3.25276		1.39	5.54729
	1.266	-1.66875		1.391	3.24706		1.391	5.54859
	1.267	-1.66875		1.392	3.24139		1.392	5.5495
	1.267	-1.66961		1.393	3.23526		1.393	5.55065
	1.268	-1.66993		1.394	3.22864		1.394	5.55197
	1.269	-1.67104		1.395	3.22205		1.395	5.55308
	1.27	-1.67199		1.396	3.21563		1.396	5.55351
	1.271	-1.67255		1.396	3.20951		1.397	5.55462
	1.272	-1.67305		1.397	3.20327		1.397	5.55605
	1.272	-1.67368		1.398	3.19691		1.398	5.55711
	1.273	-1.67454		1.399	3.19102		1.399	5.5583
	1.274	-1.67496		1.4	3.18455		1.4	5.5599
	1.275	-1.67484		1.401	3.17828		1.401	5.56155
	1.276	-1.67487		1.402	3.172		1.402	5.56309
	1.277	-1.67502		1.403	3.1649		1.403	5.56492
	1.277	-1.67574		1.404	3.15814		1.404	5.56621
	1.278	-1.67587		1.405	3.15132		1.405	5.56705
	1.279	-1.67583		1.406	3.1446		1.406	5.56792
	1.28	-1.67586		1.406	3.13792		1.407	5.5692
	1.281	-1.67586		1.407	3.13183		1.408	5.57089
	1.282	-1.67602		1.408	3.12537		1.408	5.5722
	1.282	-1.67635		1.409	3.11819		1.409	5.57287
	1.283	-1.677		1.41	3.11122		1.41	5.57382
	1.284	-1.6775		1.411	3.10452		1.411	5.57525
	1.285	-1.67768		1.412	3.09775		1.412	5.57657
	1.286	-1.67803		1.413	3.09112		1.413	5.5779
	1.287	-1.67839		1.414	3.08503		1.414	5.57945
	1.287	-1.67861		1.415	3.07821		1.415	5.58098
	1.288	-1.6794		1.416	3.07118		1.416	5.58201
	1.289	-1.68032		1.417	3.06385		1.417	5.58267
	1.29	-1.6804		1.417	3.05686		1.418	5.58385
	1.291	-1.68046		1.418	3.05018		1.418	5.58522
	1.292	-1.68075		1.419	3.04276		1.419	5.58615
	1.292	-1.68139		1.42	3.03575		1.42	5.58683
	1.293	-1.68168		1.421	3.02907		1.421	5.58782
	1.294	-1.68187		1.422	3.02194		1.422	5.5888
	1.295	-1.68244		1.423	3.01503		1.423	5.58971
	1.296	-1.68312		1.424	3.00837		1.424	5.59107
	1.297	-1.68383		1.425	3.00115		1.425	5.5921
	1.297	-1.68443		1.426	2.99402		1.426	5.59338
	1.298	-1.68502		1.427	2.98708		1.427	5.59475
	1.299	-1.68524		1.428	2.97972		1.428	5.59579
	1.3	-1.68574		1.428	2.97205		1.429	5.59719
	1.301	-1.68657		1.429	2.9648		1.429	5.599
	1.302	-1.68679		1.43	2.95819		1.43	5.59998
	1.302	-1.6868		1.431	2.95144		1.431	5.60121
	1.303	-1.68682		1.432	2.94449		1.432	5.6029
	1.304	-1.68711		1.433	2.93756		1.433	5.60453
	1.305	-1.68799		1.434	2.93026		1.434	5.60616
	1.306	-1.68901		1.435	2.92272		1.435	5.60716
	1.306	-1.68982		1.436	2.91575		1.436	5.60873
	1.307	-1.69071		1.437	2.90887		1.437	5.61011
	1.308	-1.69117		1.438	2.90095		1.438	5.61141
	1.309	-1.69135		1.439	2.89277		1.439	5.61265
	1.31	-1.692		1.439	2.88612		1.44	5.61386
	1.311	-1.69226		1.44	2.87844		1.44	5.61492
	1.311	-1.69256		1.441	2.87101		1.441	5.61686
	1.312	-1.69311		1.442	2.86321		1.442	5.61809
	1.313	-1.69358		1.443	2.85499		1.443	5.61937
	1.314	-1.69371		1.444	2.8476		1.444	5.62119
	1.315	-1.69372		1.445	2.83936		1.445	5.62218
	1.316	-1.69402		1.446	2.83121		1.446	5.62337
	1.316	-1.69449		1.447	2.82323		1.447	5.62453
	1.317	-1.69493		1.448	2.81483		1.448	5.62552
	1.318	-1.69532		1.449	2.80737		1.449	5.6263
	1.319	-1.69523		1.449	2.79944		1.45	5.62758
	1.32	-1.69579		1.45	2.79153		1.45	5.62961
	1.321	-1.69677		1.451	2.78401		1.451	5.63081
	1.321	-1.69752		1.452	2.77649		1.452	5.63133
	1.322	-1.6978		1.453	2.76853		1.453	5.6329
	1.323	-1.69794		1.454	2.76071		1.454	5.63443
	1.324	-1.69833		1.455	2.75295		1.455	5.63564
	1.325	-1.69886		1.456	2.74566		1.456	5.63729
	1.326	-1.69916		1.457	2.73741		1.457	5.63846
	1.326	-1.69944		1.458	2.72887		1.458	5.63958
	1.327	-1.69998		1.459	2.72065		1.459	5.64077
	1.328	-1.70025		1.46	2.7121		1.46	5.64186
	1.329	-1.7007		1.46	2.70383		1.461	5.64332
	1.33	-1.70134		1.461	2.69543		1.461	5.64374
	1.331	-1.70238		1.462	2.68764		1.462	5.64481
	1.331	-1.70344		1.463	2.67968		1.463	5.64584
	1.332	-1.70454		1.464	2.6708		1.464	5.6469
	1.333	-1.70517		1.465	2.66242		1.465	5.64867
	1.334	-1.70575		1.466	2.65346		1.466	5.65025
	1.335	-1.70648		1.467	2.64527		1.467	5.65157
	1.336	-1.7068		1.468	2.63814		1.468	5.65268
	1.336	-1.70708		1.469	2.63014		1.469	5.65421
	1.337	-1.70698		1.47	2.62126		1.47	5.65526
	1.338	-1.70716		1.471	2.61335		1.471	5.65655
	1.339	-1.70758		1.471	2.60459		1.472	5.65764
	1.34	-1.70838		1.472	2.5965		1.472	5.65878
	1.341	-1.70935		1.473	2.58768		1.473	5.66012
	1.341	-1.70993		1.474	2.57984		1.474	5.66182
	1.342	-1.71034		1.475	2.5719		1.475	5.66271
	1.343	-1.71089		1.476	2.56284		1.476	5.66383
	1.344	-1.71111		1.477	2.55447		1.477	5.66492
	1.345	-1.71174		1.478	2.54573		1.478	5.66567
	1.346	-1.71223		1.479	2.53657		1.479	5.66702
	1.346	-1.71233		1.48	2.52786		1.48	5.66887
	1.347	-1.71255		1.481	2.51933		1.481	5.6701
	1.348	-1.71342		1.481	2.51138		1.482	5.67087
	1.349	-1.71413		1.482	2.50251		1.483	5.67161
	1.35	-1.71471		1.483	2.49477		1.483	5.67241
	1.351	-1.71543		1.484	2.48676		1.484	5.67337
	1.351	-1.71575		1.485	2.4779		1.485	5.67417
	1.352	-1.71616		1.486	2.46943		1.486	5.67527
	1.353	-1.71652		1.487	2.4606		1.487	5.67611
	1.354	-1.71664		1.488	2.45244		1.488	5.67677
	1.355	-1.7169		1.489	2.44463		1.489	5.67758
	1.356	-1.71742		1.49	2.43586		1.49	5.67831
	1.356	-1.71796		1.491	2.42773		1.491	5.67997
	1.357	-1.71842		1.492	2.41936		1.492	5.68126
	1.358	-1.71881		1.492	2.41044		1.493	5.68195
	1.359	-1.71924		1.493	2.40187		1.493	5.68355
	1.36	-1.71972		1.494	2.39307		1.494	5.68476
	1.361	-1.72038		1.495	2.38453		1.495	5.68548
	1.361	-1.7208		1.496	2.37599		1.496	5.68616
	1.362	-1.72112		1.497	2.36718		1.497	5.6882
	1.363	-1.7217		1.498	2.35833		1.498	5.6901
	1.364	-1.72232		1.499	2.35021		1.499	5.69109
	1.365	-1.72315		1.5	2.34092		1.5	5.69187
	1.366	-1.72378		1.501	2.33225		1.501	5.69341
	1.366	-1.72389		1.502	2.32284		1.502	5.69448
	1.367	-1.7241		1.503	2.31358		1.503	5.69553
	1.368	-1.72477		1.503	2.30462		1.504	5.69628
	1.369	-1.72569		1.504	2.2957		1.504	5.69766
	1.37	-1.72656		1.505	2.28677		1.505	5.69854
	1.371	-1.72694		1.506	2.27792		1.506	5.6988
	1.371	-1.72705		1.507	2.26969		1.507	5.69969
	1.372	-1.72724		1.508	2.26128		1.508	5.70118
	1.373	-1.72758		1.509	2.25267		1.509	5.70189
	1.374	-1.72767		1.51	2.24395		1.51	5.70273
	1.375	-1.72781		1.511	2.23509		1.511	5.70323
	1.376	-1.72812		1.512	2.2266		1.512	5.70405
	1.376	-1.72854		1.513	2.2171		1.513	5.70556
	1.377	-1.72928		1.513	2.20703		1.514	5.70695
	1.378	-1.72947		1.514	2.19732		1.515	5.70837
	1.379	-1.72972		1.515	2.18844		1.515	5.70931
	1.38	-1.73032		1.516	2.17887		1.516	5.71023
	1.381	-1.73074		1.517	2.16976		1.517	5.71175
	1.381	-1.73092		1.518	2.16068		1.518	5.71287
	1.382	-1.7311		1.519	2.15134		1.519	5.71354
	1.383	-1.73147		1.52	2.14189		1.52	5.71464
	1.384	-1.73162		1.521	2.13238		1.521	5.71547
	1.385	-1.7317		1.522	2.12273		1.522	5.716
	1.386	-1.73226		1.523	2.11293		1.523	5.71657
	1.386	-1.73282		1.524	2.10373		1.524	5.71741
	1.387	-1.73319		1.524	2.09386		1.525	5.71838
	1.388	-1.73419		1.525	2.08466		1.525	5.71891
	1.389	-1.73509		1.526	2.07453		1.526	5.72015
	1.39	-1.73506		1.527	2.06499		1.527	5.7213
	1.39	-1.73539		1.528	2.05532		1.528	5.72299
	1.391	-1.73576		1.529	2.04484		1.529	5.72451
	1.392	-1.73599		1.53	2.0352		1.53	5.72553
	1.393	-1.7362		1.531	2.02482		1.531	5.72722
	1.394	-1.73672		1.532	2.01495		1.532	5.72846
	1.395	-1.7372		1.533	2.00526		1.533	5.72964
	1.395	-1.73763		1.534	1.99593		1.534	5.73087
	1.396	-1.73791		1.535	1.98652		1.535	5.73217
	1.397	-1.73806		1.535	1.97752		1.536	5.73393
	1.398	-1.7384		1.536	1.96785		1.536	5.73524
	1.399	-1.73883		1.537	1.95869		1.537	5.73623
	1.4	-1.73937		1.538	1.94968		1.538	5.73759
	1.4	-1.73984		1.539	1.93997		1.539	5.73851
	1.401	-1.74014		1.54	1.92979		1.54	5.73954
	1.402	-1.74072		1.541	1.92003		1.541	5.74079
	1.403	-1.74093		1.542	1.91031		1.542	5.74123
	1.404	-1.74111		1.543	1.90133		1.543	5.74145
	1.405	-1.74075		1.544	1.89211		1.544	5.74182
	1.405	-1.74063		1.545	1.88148		1.545	5.74232
	1.406	-1.74117		1.545	1.87195		1.546	5.74331
	1.407	-1.74195		1.546	1.86156		1.547	5.74433
	1.408	-1.74287		1.547	1.85086		1.547	5.74494
	1.409	-1.74371		1.548	1.84096		1.548	5.74588
	1.41	-1.74439		1.549	1.8311		1.549	5.74645
	1.41	-1.74486		1.55	1.82099		1.55	5.74721
	1.411	-1.74547		1.551	1.81075		1.551	5.7488
	1.412	-1.74628		1.552	1.80064		1.552	5.75012
	1.413	-1.74675		1.553	1.78987		1.553	5.75178
	1.414	-1.74742		1.554	1.77938		1.554	5.75244
	1.415	-1.74789		1.555	1.76859		1.555	5.75373
	1.415	-1.74849		1.556	1.75802		1.556	5.75435
	1.416	-1.74893		1.556	1.74753		1.557	5.75602
	1.417	-1.74867		1.557	1.7374		1.558	5.75734
	1.418	-1.74833		1.558	1.72719		1.558	5.75814
	1.419	-1.74828		1.559	1.71684		1.559	5.75945
	1.42	-1.74886		1.56	1.70646		1.56	5.75992
	1.42	-1.74966		1.561	1.69609		1.561	5.76143
	1.421	-1.74975		1.562	1.68555		1.562	5.76222
	1.422	-1.7499		1.563	1.67509		1.563	5.76307
	1.423	-1.75074		1.564	1.66393		1.564	5.76388
	1.424	-1.75165		1.565	1.65338		1.565	5.76525
	1.425	-1.75217		1.566	1.64246		1.566	5.7657
	1.425	-1.75295		1.567	1.63227		1.567	5.76694
	1.426	-1.75385		1.567	1.62193		1.568	5.76869
	1.427	-1.75409		1.568	1.61175		1.568	5.77015
	1.428	-1.75458		1.569	1.60119		1.569	5.77114
	1.429	-1.75558		1.57	1.59068		1.57	5.77208
	1.43	-1.75603		1.571	1.58022		1.571	5.77242
	1.43	-1.75617		1.572	1.57019		1.572	5.77332
	1.431	-1.75668		1.573	1.55923		1.573	5.77448
	1.432	-1.75707		1.574	1.54899		1.574	5.77444
	1.433	-1.75767		1.575	1.53848		1.575	5.77464
	1.434	-1.75838		1.576	1.52749		1.576	5.77614
	1.435	-1.75933		1.577	1.51757		1.577	5.77693
	1.435	-1.76058		1.578	1.50718		1.578	5.77758
	1.436	-1.76153		1.578	1.49599		1.579	5.77789
	1.437	-1.76245		1.579	1.48513		1.579	5.77863
	1.438	-1.7633		1.58	1.47364		1.58	5.77996
	1.439	-1.76432		1.581	1.46285		1.581	5.78046
	1.44	-1.7655		1.582	1.45102		1.582	5.78069
	1.44	-1.76659		1.583	1.43996		1.583	5.78153
	1.441	-1.76753		1.584	1.42905		1.584	5.78265
	1.442	-1.76846		1.585	1.41809		1.585	5.78373
	1.443	-1.76942		1.586	1.40739		1.586	5.78465
	1.444	-1.77048		1.587	1.39681		1.587	5.78539
	1.445	-1.77163		1.588	1.38662		1.588	5.78674
	1.445	-1.77222		1.588	1.37549		1.589	5.78834
	1.446	-1.77296		1.589	1.36445		1.59	5.79024
	1.447	-1.77387		1.59	1.35406		1.59	5.79155
	1.448	-1.77437		1.591	1.34337		1.591	5.79202
	1.449	-1.77459		1.592	1.33294		1.592	5.79299
	1.45	-1.77474		1.593	1.3233		1.593	5.79415
	1.45	-1.77509		1.594	1.31333		1.594	5.79535
	1.451	-1.77539		1.595	1.3034		1.595	5.79718
	1.452	-1.77574		1.596	1.29361		1.596	5.79825
	1.453	-1.77591		1.597	1.28395		1.597	5.79891
	1.454	-1.77622		1.598	1.27346		1.598	5.80021
	1.455	-1.77669		1.599	1.26275		1.599	5.80124
	1.455	-1.77669		1.599	1.25157		1.6	5.80171
	1.456	-1.77712		1.6	1.24106		1.6	5.80285
	1.457	-1.77739		1.601	1.2308		1.601	5.80462
	1.458	-1.77775		1.602	1.22014		1.602	5.80539
	1.459	-1.77882		1.603	1.2091		1.603	5.80615
	1.46	-1.7804		1.604	1.19783		1.604	5.80689
	1.46	-1.7813		1.605	1.18685		1.605	5.80805
	1.461	-1.78199		1.606	1.1763		1.606	5.80905
	1.462	-1.78256		1.607	1.16523		1.607	5.80956
	1.463	-1.78315		1.608	1.15419		1.608	5.81065
	1.464	-1.78425		1.609	1.14316		1.609	5.81121
	1.465	-1.78485		1.61	1.13213		1.61	5.81241
	1.465	-1.78472		1.61	1.12086		1.611	5.81312
	1.466	-1.78521		1.611	1.11048		1.611	5.81403
	1.467	-1.78532		1.612	1.09957		1.612	5.81525
	1.468	-1.78521		1.613	1.08848		1.613	5.81619
	1.469	-1.78593		1.614	1.07738		1.614	5.81686
	1.469	-1.78635		1.615	1.06628		1.615	5.81807
	1.47	-1.78624		1.616	1.05524		1.616	5.81947
	1.471	-1.78627		1.617	1.04415		1.617	5.82049
	1.472	-1.78669		1.618	1.03347		1.618	5.82088
	1.473	-1.78713		1.619	1.02264		1.619	5.82158
	1.474	-1.78785		1.62	1.0111		1.62	5.82266
	1.474	-1.78823		1.62	0.99997		1.621	5.82392
	1.475	-1.78846		1.621	0.989196		1.622	5.82463
	1.476	-1.78909		1.622	0.977607		1.622	5.82496
	1.477	-1.78884		1.623	0.966147		1.623	5.82663
	1.478	-1.78881		1.624	0.95582		1.624	5.82772
	1.479	-1.78892		1.625	0.945127		1.625	5.82865
	1.479	-1.78876		1.626	0.934622		1.626	5.82972
	1.48	-1.78878		1.627	0.923714		1.627	5.82992
	1.481	-1.78881		1.628	0.913089		1.628	5.83117
	1.482	-1.7892		1.629	0.902064		1.629	5.83249
	1.483	-1.78937		1.63	0.891294		1.63	5.83346
	1.484	-1.78968		1.631	0.880353		1.631	5.83432
	1.484	-1.7899		1.631	0.869308		1.632	5.83563
	1.485	-1.79016		1.632	0.858123		1.632	5.83662
	1.486	-1.79002		1.633	0.846869		1.633	5.83812
	1.487	-1.7908		1.634	0.836367		1.634	5.83925
	1.488	-1.79178		1.635	0.825438		1.635	5.83932
	1.489	-1.79205		1.636	0.814468		1.636	5.83998
	1.489	-1.79233		1.637	0.803004		1.637	5.84083
	1.49	-1.79293		1.638	0.791877		1.638	5.84127
	1.491	-1.79353		1.639	0.780616		1.639	5.84258
	1.492	-1.7938		1.64	0.769048		1.64	5.84318
	1.493	-1.79451		1.641	0.757054		1.641	5.84382
	1.494	-1.79514		1.642	0.745764		1.642	5.84466
	1.494	-1.7959		1.642	0.734821		1.643	5.84522
	1.495	-1.79653		1.643	0.723661		1.643	5.84568
	1.496	-1.79729		1.644	0.712297		1.644	5.84617
	1.497	-1.79816		1.645	0.701331		1.645	5.84708
	1.498	-1.79852		1.646	0.689839		1.646	5.8475
	1.499	-1.79906		1.647	0.678169		1.647	5.84793
	1.499	-1.80009		1.648	0.667128		1.648	5.84894
	1.5	-1.80031		1.649	0.657003		1.649	5.85012
	1.501	-1.79973		1.65	0.647523		1.65	5.85076
	1.502	-1.79989		1.651	0.637248		1.651	5.85091
	1.503	-1.79994		1.652	0.625822		1.652	5.85149
	1.504	-1.79996		1.652	0.614771		1.653	5.85234
	1.504	-1.80027		1.653	0.604367		1.654	5.85316
	1.505	-1.80055		1.654	0.593715		1.654	5.85438
	1.506	-1.80073		1.655	0.582958		1.655	5.85543
	1.507	-1.80118		1.656	0.572312		1.656	5.85637
	1.508	-1.80155		1.657	0.561172		1.657	5.85744
	1.509	-1.80258		1.658	0.549696		1.658	5.85827
	1.509	-1.80304		1.659	0.538547		1.659	5.85877
	1.51	-1.80284		1.66	0.527146		1.66	5.85931
	1.511	-1.80315		1.661	0.515397		1.661	5.85972
	1.512	-1.80355		1.662	0.504154		1.662	5.85988
	1.513	-1.80488		1.663	0.493046		1.663	5.86091
	1.514	-1.80517		1.663	0.481523		1.664	5.86233
	1.514	-1.80504		1.664	0.469667		1.665	5.86327
	1.515	-1.80537		1.665	0.4584		1.665	5.86362
	1.516	-1.80531		1.666	0.447458		1.666	5.8642
	1.517	-1.80541		1.667	0.436025		1.667	5.86529
	1.518	-1.80525		1.668	0.425113		1.668	5.86595
	1.519	-1.80567		1.669	0.414288		1.669	5.86592
	1.519	-1.8059		1.67	0.402681		1.67	5.86691
	1.52	-1.80581		1.671	0.391304		1.671	5.86775
	1.521	-1.80647		1.672	0.380035		1.672	5.86796
	1.522	-1.80667		1.673	0.368865		1.673	5.86873
	1.523	-1.80694		1.674	0.357881		1.674	5.86908
	1.524	-1.80698		1.674	0.346572		1.675	5.86926
	1.524	-1.80716		1.675	0.334938		1.675	5.87014
	1.525	-1.80769		1.676	0.323785		1.676	5.8707
	1.526	-1.80802		1.677	0.312392		1.677	5.87118
	1.527	-1.80768		1.678	0.300757		1.678	5.87225
	1.528	-1.80771		1.679	0.289674		1.679	5.87287
	1.529	-1.80746		1.68	0.278258		1.68	5.87313
	1.529	-1.80734		1.681	0.267082		1.681	5.87424
	1.53	-1.80769		1.682	0.25582		1.682	5.87515
	1.531	-1.80787		1.683	0.244544		1.683	5.87598
	1.532	-1.80801		1.684	0.233516		1.684	5.87681
	1.533	-1.8083		1.684	0.222537		1.685	5.87728
	1.534	-1.80845		1.685	0.211384		1.686	5.87804
	1.534	-1.80802		1.686	0.200474		1.686	5.8787
	1.535	-1.80753		1.687	0.189386		1.687	5.87901
	1.536	-1.80757		1.688	0.178188		1.688	5.8796
	1.537	-1.80725		1.689	0.167055		1.689	5.88033
	1.538	-1.80764		1.69	0.156088		1.69	5.88154
	1.539	-1.80767		1.691	0.145054		1.691	5.88227
	1.539	-1.80751		1.692	0.133964		1.692	5.883
	1.54	-1.80753		1.693	0.122911		1.693	5.88317
	1.541	-1.807		1.694	0.111797		1.694	5.88375
	1.542	-1.80662		1.695	0.100566		1.695	5.8837
	1.543	-1.80722		1.695	0.0894207		1.696	5.88407
	1.544	-1.80763		1.696	0.0785161		1.697	5.88467
	1.544	-1.80824		1.697	0.067822		1.697	5.88491
	1.545	-1.80892		1.698	0.0567532		1.698	5.88515
	1.546	-1.80949		1.699	0.0453517		1.699	5.88583
	1.547	-1.8096		1.7	0.0341862		1.7	5.88619
	1.548	-1.81041		1.701	0.0231141		1.701	5.88584
	1.549	-1.81038		1.702	0.0123794		1.702	5.88565
	1.549	-1.81012		1.703	0.00245554		1.703	5.88576
	1.55	-1.81053		1.704	-0.0074349		1.704	5.88593
	1.551	-1.81095		1.705	-0.01815		1.705	5.88626
	1.552	-1.81126		1.706	-0.0290528		1.706	5.88705
	1.553	-1.81185		1.706	-0.0395745		1.707	5.88783
	1.553	-1.81198		1.707	-0.0499043		1.707	5.88841
	1.554	-1.81126		1.708	-0.0606367		1.708	5.88923
	1.555	-1.81118		1.709	-0.0713309		1.709	5.88979
	1.556	-1.81132		1.71	-0.0812185		1.71	5.89021
	1.557	-1.81122		1.711	-0.0909391		1.711	5.89095
	1.558	-1.81203		1.712	-0.101704		1.712	5.89139
	1.558	-1.81279		1.713	-0.112582		1.713	5.89138
	1.559	-1.81293		1.714	-0.123486		1.714	5.89161
	1.56	-1.81289		1.715	-0.134663		1.715	5.89229
	1.561	-1.81342		1.716	-0.145239		1.716	5.8928
	1.562	-1.81364		1.716	-0.156132		1.717	5.89316
	1.563	-1.81395		1.717	-0.167032		1.718	5.89371
	1.563	-1.81442		1.718	-0.177577		1.718	5.89405
	1.564	-1.81451		1.719	-0.188453		1.719	5.89461
	1.565	-1.81463		1.72	-0.199069		1.72	5.89512
	1.566	-1.81564		1.721	-0.209492		1.721	5.89475
	1.567	-1.81536		1.722	-0.220128		1.722	5.89441
	1.568	-1.81571		1.723	-0.230339		1.723	5.89451
	1.568	-1.8159		1.724	-0.240486		1.724	5.8945
	1.569	-1.81676		1.725	-0.251102		1.725	5.89436
	1.57	-1.81682		1.726	-0.261626		1.726	5.89427
	1.571	-1.81741		1.727	-0.272314		1.727	5.89433
	1.572	-1.81746		1.727	-0.282872		1.728	5.89442
	1.573	-1.81806		1.728	-0.29296		1.729	5.89462
	1.573	-1.81775		1.729	-0.303786		1.729	5.89504
	1.574	-1.81767		1.73	-0.314767		1.73	5.89537
	1.575	-1.81765		1.731	-0.325447		1.731	5.89529
	1.576	-1.81806		1.732	-0.335661		1.732	5.89538
	1.577	-1.81878		1.733	-0.345958		1.733	5.89598
	1.578	-1.81905		1.734	-0.356498		1.734	5.89635
	1.578	-1.81889		1.735	-0.366849		1.735	5.8966
	1.579	-1.819		1.736	-0.377079		1.736	5.89631
	1.58	-1.81958		1.737	-0.387546		1.737	5.89627
	1.581	-1.8204		1.738	-0.398		1.738	5.89642
	1.582	-1.82091		1.738	-0.408684		1.739	5.89676
	1.583	-1.82123		1.739	-0.419149		1.739	5.89675
	1.583	-1.82144		1.74	-0.429417		1.74	5.89715
	1.584	-1.82217		1.741	-0.439839		1.741	5.89793
	1.585	-1.82235		1.742	-0.45057		1.742	5.89819
	1.586	-1.82215		1.743	-0.460996		1.743	5.89865
	1.587	-1.82215		1.744	-0.471095		1.744	5.89864
	1.588	-1.82201		1.745	-0.481133		1.745	5.89839
	1.588	-1.82185		1.746	-0.49159		1.746	5.89877
	1.589	-1.82163		1.747	-0.501965		1.747	5.89928
	1.59	-1.82196		1.748	-0.512005		1.748	5.89974
	1.591	-1.82218		1.749	-0.522243		1.749	5.9
	1.592	-1.82217		1.749	-0.532825		1.75	5.90021
	1.593	-1.82286		1.75	-0.543279		1.75	5.90029
	1.593	-1.82367		1.751	-0.553332		1.751	5.90009
	1.594	-1.82383		1.752	-0.563243		1.752	5.90003
	1.595	-1.82353		1.753	-0.573428		1.753	5.90025
	1.596	-1.82469		1.754	-0.583721		1.754	5.89992
	1.597	-1.82529		1.755	-0.593939		1.755	5.89956
	1.598	-1.8256		1.756	-0.603861		1.756	5.89956
	1.598	-1.82591		1.757	-0.613463		1.757	5.89992
	1.599	-1.82606		1.758	-0.623244		1.758	5.90077
	1.6	-1.82566		1.759	-0.632999		1.759	5.90097
	1.601	-1.82609		1.759	-0.643053		1.76	5.90081
	1.602	-1.82635		1.76	-0.652456		1.761	5.90102
	1.603	-1.82657		1.761	-0.662676		1.761	5.90065
	1.603	-1.82664		1.762	-0.672703		1.762	5.90081
	1.604	-1.82713		1.763	-0.682675		1.763	5.90118
	1.605	-1.82729		1.764	-0.692756		1.764	5.90151
	1.606	-1.8276		1.765	-0.702389		1.765	5.90187
	1.607	-1.82791		1.766	-0.712259		1.766	5.90151
	1.608	-1.8278		1.767	-0.722735		1.767	5.90198
	1.608	-1.82833		1.768	-0.732606		1.768	5.9028
	1.609	-1.82823		1.769	-0.742697		1.769	5.90317
	1.61	-1.82862		1.77	-0.752585		1.77	5.9032
	1.611	-1.82873		1.77	-0.762483		1.771	5.90364
	1.612	-1.82911		1.771	-0.772244		1.772	5.90425
	1.613	-1.82975		1.772	-0.781663		1.772	5.90432
	1.613	-1.82942		1.773	-0.791843		1.773	5.90424
	1.614	-1.82884		1.774	-0.802139		1.774	5.90433
	1.615	-1.82952		1.775	-0.811551		1.775	5.90416
	1.616	-1.82961		1.776	-0.820917		1.776	5.904
	1.617	-1.82994		1.777	-0.83085		1.777	5.90423
	1.618	-1.83071		1.778	-0.841162		1.778	5.90436
	1.618	-1.83084		1.779	-0.850994		1.779	5.90405
	1.619	-1.83115		1.78	-0.860609		1.78	5.90399
	1.62	-1.83177		1.781	-0.870383		1.781	5.90383
	1.621	-1.8324		1.781	-0.88035		1.782	5.90391
	1.622	-1.83211		1.782	-0.890307		1.782	5.9043
	1.623	-1.8324		1.783	-0.900058		1.783	5.90423
	1.623	-1.83244		1.784	-0.909474		1.784	5.90411
	1.624	-1.83207		1.785	-0.918592		1.785	5.90398
	1.625	-1.83289		1.786	-0.928234		1.786	5.90367
	1.626	-1.83346		1.787	-0.937756		1.787	5.90317
	1.627	-1.83392		1.788	-0.947498		1.788	5.90298
	1.628	-1.83474		1.789	-0.957492		1.789	5.90307
	1.628	-1.835		1.79	-0.967325		1.79	5.90341
	1.629	-1.83554		1.791	-0.97719		1.791	5.90391
	1.63	-1.83647		1.791	-0.986551		1.792	5.90393
	1.631	-1.83608		1.792	-0.996033		1.793	5.90411
	1.632	-1.83669		1.793	-1.00557		1.793	5.90429
	1.633	-1.83762		1.794	-1.01473		1.794	5.90461
	1.633	-1.83798		1.795	-1.02418		1.795	5.90502
	1.634	-1.83773		1.796	-1.03306		1.796	5.90541
	1.635	-1.83776		1.797	-1.04211		1.797	5.90569
	1.636	-1.83815		1.798	-1.05187		1.798	5.90577
	1.637	-1.8394		1.799	-1.06152		1.799	5.90595
	1.637	-1.83933		1.8	-1.07041		1.8	5.90603
	1.638	-1.83952		1.801	-1.07908		1.801	5.90635
	1.639	-1.84032		1.802	-1.08837		1.802	5.9067
	1.64	-1.84106		1.802	-1.09761		1.803	5.90646
	1.641	-1.8415		1.803	-1.10659		1.804	5.90612
	1.642	-1.84213		1.804	-1.11564		1.804	5.90618
	1.642	-1.84248		1.805	-1.12469		1.805	5.90696
	1.643	-1.84238		1.806	-1.13407		1.806	5.90726
	1.644	-1.84233		1.807	-1.14272		1.807	5.9076
	1.645	-1.84333		1.808	-1.15183		1.808	5.90781
	1.646	-1.84325		1.809	-1.16064		1.809	5.90766
	1.647	-1.8432		1.81	-1.16875		1.81	5.90806
	1.647	-1.84365		1.811	-1.17738		1.811	5.90793
	1.648	-1.84425		1.812	-1.18668		1.812	5.90846
	1.649	-1.84466		1.813	-1.19535		1.813	5.90885
	1.65	-1.84427		1.813	-1.20517		1.814	5.90882
	1.651	-1.84502		1.814	-1.21386		1.814	5.90914
	1.652	-1.84538		1.815	-1.22314		1.815	5.9099
	1.652	-1.84546		1.816	-1.23211		1.816	5.91003
	1.653	-1.84557		1.817	-1.24141		1.817	5.9096
	1.654	-1.84519		1.818	-1.25055		1.818	5.90999
	1.655	-1.84611		1.819	-1.25795		1.819	5.91021
	1.656	-1.84716		1.82	-1.2665		1.82	5.91049
	1.657	-1.84771		1.821	-1.27508		1.821	5.91024
	1.657	-1.84877		1.822	-1.2842		1.822	5.9102
	1.658	-1.84934		1.823	-1.29312		1.823	5.91022
	1.659	-1.84948		1.823	-1.3017		1.824	5.91021
	1.66	-1.84996		1.824	-1.31026		1.825	5.91014
	1.661	-1.85004		1.825	-1.31896		1.825	5.91064
[truncated: 26,864 more rows]

## Sheet: Figure S7
Figure S8 The contentration of MeFox after the incubation of 5-M-THF with plant GFTs resulted at 0, 3, 6, and 9 minutes (min) in vitro.
	B73-GFT
		Concentration (μM)			Mean	Standard error of mean	N	Standard deviation
		repeat1	repeat2
	0 min	0	0		0	0		0
	3 min	-1.19924	-1.47969		-1.33946	0.140227	2	0.198311
	6 min	-0.74311	0.4816		-0.130755	0.612355	2	0.866001
	9 min	0.308109	2.11701		1.21256	0.90445	2	1.27909
	Qi319-GFT
		Concentration (μM)
	0 min	0	0		0	0	2	0
	3 min	0.3112	5.9652		3.1382	2.827	2	3.99798
	6 min	3.5923	9.0776		6.33495	2.74265	2	3.87869
	9 min	5.1887	10.7826		7.98565	2.79695	2	3.95548
	SbGFT
		Concentration (μM)
	0 min	0	0		0	0		0
	3 min	32.9856	27.952		30.4688	2.5168	2	3.55929
	6 min	57.2935	43.1221		50.2078	7.0857	2	10.0207
	9 min	85.8944	78.1409		82.0177	3.87675	2	5.48255

[truncated: 4 more sheets: Figure S8b d, Figure S12c d e fg h, Figure S13c, Figure S15a b]
